# Supplementary material for: Host interactions of Lactococcus lactis and Streptococcus thermophilus support their adaptation to the human gut microbiota
Source: Appl Environ Microbiol. 2025 Nov 4;91(12):e01547-25. doi: 10.1128/aem.01547-25 (PMC12724283; doi:10.1128/aem.01547-25)
Supplement: Supplemental tables — Tables S1 to S7. [file aem.01547-25-s0005.xlsx]

## Sheet: Table_S1
Table S1. Microbial distribution across ten thousand shotgun metagenomic samples of the human gut.
Taxa	Count	Prevalence	Average Abundance	Min Abundance	First quartile Q1	Median	Third quartile Q3	Max Abundance
Streptococcus thermophilus	1626	0.1626	0.00225831	0	0	0	0	0.396037	LAB of food origin
Lactococcus lactis	455	0.0455	0.000268964	0	0	0	0	0.0958502
Enterococcus faecium	248	0.0248	0.000362591	0	0	0	0	0.596468
Weissella cibaria	116	0.0116	6.04591e-05	0	0	0	0	0.0512191
Lactobacillus paracasei	104	0.0104	4.69927e-05	0	0	0	0	0.0694688
Lactobacillus delbrueckii	103	0.0103	8.14841e-05	0	0	0	0	0.153643
Lactobacillus ruminis	654	0.0654	0.00152695	0	0	0	0	0.294038	LAB of non-food origin
Lactobacillus salivarius	165	0.0165	0.000383302	0	0	0	0	0.357453
Lactobacillus mucosae	163	0.0163	0.000219994	0	0	0	0	0.191538
Blautia unknown_species	9798	0.9798	0.0199736	0	0.00813618	0.0155764	0.0271745	0.221488
Ruminococcus unknown_species	9684	0.9684	0.0167058	0	0.00725784	0.0134384	0.0220612	0.232604
Eubacterium unknown_species	9570	0.957	0.0127321	0	0.00605904	0.0107806	0.01706	0.0922079
Faecalibacterium prausnitzii	9507	0.9507	0.0304812	0	0.0100961	0.022775	0.0418922	0.563616
Clostridium unknown_species	9501	0.9501	0.00551905	0	0.00269681	0.00433399	0.006719	0.102987
Faecalibacterium unknown_species	9498	0.9498	0.0316483	0	0.0104944	0.0236159	0.0432082	0.409439
Bacteroides unknown_species	9476	0.9476	0.0100915	0	0.00325628	0.00712432	0.0130456	0.525417
Roseburia unknown_species	9435	0.9435	0.00843132	0	0.00338437	0.00635735	0.0108095	0.138266
Bacteroides uniformis	9356	0.9356	0.0416167	0	0.004588	0.0179706	0.0538732	0.631258
Eubacterium rectale	9249	0.9249	0.0390399	0	0.00533793	0.0193255	0.0551377	0.692381
Blautia wexlerae	9052	0.9052	0.0204368	0	0.00296948	0.00919011	0.0260479	0.521646
Dorea unknown_species	8767	0.8767	0.00493608	0	0.00239595	0.00421676	0.00659742	0.0594062
Coprococcus unknown_species	8733	0.8733	0.00680956	0	0.00232147	0.0043638	0.00789758	0.152572
Roseburia intestinalis	8624	0.8624	0.00897908	0	0.00168144	0.00374318	0.00939364	0.310352
Enterocloster unknown_species	8570	0.857	0.00180633	0	0.000910662	0.00148078	0.00222459	0.0584637
Gemmiger unknown_species	8556	0.8556	0.00858227	0	0.00263661	0.00580798	0.0110088	0.307445
Eisenbergiella unknown_species	8488	0.8488	0.0017896	0	0.000811735	0.00143449	0.0023234	0.0394309
Agathobaculum butyriciproducens	8202	0.8202	0.00464848	0	0.00195765	0.00372434	0.00621001	0.0549337
Blautia massiliensis	8060	0.806	0.0101829	0	0.00162771	0.00477036	0.0130752	0.447066
Parabacteroides distasonis	8048	0.8048	0.0105751	0	0.00121348	0.0043798	0.0115955	0.483926
Phocaeicola vulgatus	8039	0.8039	0.0121907	0	0.00111025	0.00450197	0.0135683	0.410049
Gemmiger formicilis	7965	0.7965	0.0109932	0	0.00198786	0.00591005	0.0136163	0.368527
Dorea formicigenerans	7907	0.7907	0.00451024	0	0.00162122	0.00349286	0.00631388	0.0612744
Roseburia inulinivorans	7850	0.785	0.00859407	0	0.0012557	0.00356837	0.00992175	0.250888
Bacteroides thetaiotaomicron	7834	0.7834	0.00808768	0	0.000743175	0.00223928	0.0066725	0.504894
Coprococcus comes	7800	0.78	0.00613317	0	0.00148765	0.00407168	0.00869899	0.0884072
Blautia obeum	7647	0.7647	0.00609814	0	0.00123039	0.00334744	0.00768718	0.275999
Phocaeicola dorei	7532	0.7532	0.0148777	0	0.0006679	0.00347738	0.0124686	0.437794
Flavonifractor plautii	7518	0.7518	0.00326521	0	0.000869362	0.0021008	0.00400214	0.0845612
Agathobaculum unknown_species	7486	0.7486	0.00316823	0	0	0.00265152	0.00444867	0.0314746
Phocaeicola unknown_species	7481	0.7481	0.00543648	0	0	0.00220108	0.00477849	0.214413
Intestinimonas unknown_species	7429	0.7429	0.00394807	0	0	0.00266083	0.00539196	0.0414646
Ruminococcus faecis	7395	0.7395	0.00887955	0	0	0.00367201	0.0101512	0.343893
Lachnospira unknown_species	7317	0.7317	0.00606996	0	0	0.00347972	0.00782752	0.144047
Flavonifractor unknown_species	7289	0.7289	0.00278596	0	0	0.00199727	0.00385762	0.0280924
Dorea longicatena	7267	0.7267	0.00797545	0	0	0.0045358	0.0110536	0.116532
Anaerostipes hadrus	7189	0.7189	0.0136815	0	0	0.00517786	0.0167208	0.57362
Hungatella unknown_species	7077	0.7077	0.000929839	0	0	0.00089864	0.0013604	0.0208288
Dysosmobacter unknown_species	6846	0.6846	0.0034685	0	0	0.00218336	0.00479232	0.0506347
Anaerobutyricum hallii	6814	0.6814	0.00748106	0	0	0.00354432	0.0107581	0.171389
Alistipes unknown_species	6661	0.6661	0.00498317	0	0	0.00211436	0.00507972	0.213349
Bacteroides xylanisolvens	6659	0.6659	0.00615994	0	0	0.00144889	0.00438835	0.722392
Collinsella aerofaciens	6653	0.6653	0.0163621	0	0	0.00603886	0.0207306	0.470718
Subdoligranulum unknown_species	6326	0.6326	0.00270295	0	0	0.00187117	0.00367142	0.0861062
Lachnospira eligens	6299	0.6299	0.00812795	0	0	0.00297526	0.0093905	0.26467
Prevotella unknown_species	6246	0.6246	0.0424824	0	0	0.00311837	0.0358516	0.666552
Parabacteroides unknown_species	6245	0.6245	0.00152225	0	0	0.00111773	0.00209412	0.0509295
Parabacteroides merdae	6124	0.6124	0.00695344	0	0	0.00207436	0.0076875	0.290773
Alistipes putredinis	5942	0.5942	0.0186926	0	0	0.0055696	0.0255042	0.400003
Oscillibacter unknown_species	5757	0.5757	0.00212494	0	0	0.00135482	0.00299637	0.0286762
Pseudoflavonifractor unknown_species	5718	0.5718	0.00164379	0	0	0.00120624	0.00239489	0.0189522
Ruminococcus bicirculans	5634	0.5634	0.0142326	0	0	0.00223947	0.0125281	0.812634
Bacteroides stercoris	5626	0.5626	0.0162245	0	0	0.00138473	0.00775974	0.634546
Anaerostipes unknown_species	5585	0.5585	0.00236268	0	0	0.00150147	0.00277496	0.116447
Bacteroides ovatus	5567	0.5567	0.00302794	0	0	0.00072229	0.0019941	0.361131
Bacteroides caccae	5464	0.5464	0.00785281	0	0	0.0013748	0.00712247	0.571892
Ruminococcus bromii	5450	0.545	0.0154603	0	0	0.00309403	0.0192655	0.365543
Alistipes shahii	5355	0.5355	0.00512541	0	0	0.00145202	0.00581453	0.303954
Mediterraneibacter unknown_species	5215	0.5215	0.00126642	0	0	0.00128925	0.00217911	0.0172451
Butyrivibrio unknown_species	5203	0.5203	0.00130523	0	0	0.00104746	0.00199044	0.0298876
Alistipes onderdonkii	5180	0.518	0.00893174	0	0	0.00129818	0.00653443	0.475216
Roseburia hominis	5169	0.5169	0.00280511	0	0	0.00113591	0.00317048	0.205779
Lacrimispora unknown_species	5017	0.5017	0.000677231	0	0	0.000613625	0.0011738	0.0122596
Anaerobutyricum unknown_species	4979	0.4979	0.00167714	0	0	0	0.00225504	0.048744
Dysosmobacter welbionis	4964	0.4964	0.0020057	0	0	0	0.00262131	0.0722658
Lachnoclostridium unknown_species	4922	0.4922	0.000984851	0	0	0	0.00171814	0.0200064
Bifidobacterium longum	4876	0.4876	0.00960806	0	0	0	0.00842977	0.872647
Faecalibacillus intestinalis	4764	0.4764	0.00390296	0	0	0	0.00454289	0.215069
Paenibacillus unknown_species	4658	0.4658	0.000580422	0	0	0	0.00100687	0.0132428
Escherichia coli	4653	0.4653	0.0154599	0	0	0	0.00443935	0.976405
Barnesiella intestinihominis	4607	0.4607	0.00584888	0	0	0	0.00648381	0.156346
Bilophila wadsworthia	4494	0.4494	0.00155016	0	0	0	0.00204858	0.11716
Phocaeicola massiliensis	4330	0.433	0.00821642	0	0	0	0.00419996	0.468628
Collinsella unknown_species	4260	0.426	0.00203871	0	0	0	0.00306672	0.0908513
Marvinbryantia unknown_species	4146	0.4146	0.000608121	0	0	0	0.00121822	0.0188612
Eubacterium ramulus	4108	0.4108	0.00152509	0	0	0	0.00221461	0.0697427
Ruthenibacterium lactatiformans	4055	0.4055	0.00204385	0	0	0	0.00192328	0.231601
Bacteroides cellulosilyticus	4054	0.4054	0.00549781	0	0	0	0.00254723	0.403583
Bifidobacterium adolescentis	3983	0.3983	0.0137271	0	0	0	0.00994305	0.523691
Alistipes communis	3960	0.396	0.0026928	0	0	0	0.0028866	0.110727
Blautia faecicola	3923	0.3923	0.00161663	0	0	0	0.00219777	0.0608654
Butyricicoccus unknown_species	3917	0.3917	0.00101771	0	0	0	0.00182768	0.0238895
Prevotella copri	3890	0.389	0.0532533	0	0	0	0.0400469	0.760358
Eisenbergiella tayi	3880	0.388	0.000719551	0	0	0	0.00081504	0.116396
Ruthenibacterium unknown_species	3848	0.3848	0.000761536	0	0	0	0.00141706	0.0206092
Anaerotruncus unknown_species	3825	0.3825	0.00101637	0	0	0	0.00175634	0.0155167
Eubacterium ventriosum	3775	0.3775	0.00221238	0	0	0	0.00282235	0.296852
Akkermansia muciniphila	3717	0.3717	0.0146586	0	0	0	0.00617253	0.778389
Bifidobacterium unknown_species	3613	0.3613	0.00132607	0	0	0	0.00227855	0.123787
Coprococcus eutactus	3512	0.3512	0.00421712	0	0	0	0.00316813	0.15716
Ruminococcus lactaris	3501	0.3501	0.00284562	0	0	0	0.00316741	0.125041
Fournierella unknown_species	3483	0.3483	0.000656083	0	0	0	0.0013346	0.0160703
Bacteroides fragilis	3458	0.3458	0.00525337	0	0	0	0.00191086	0.63495
Alistipes finegoldii	3421	0.3421	0.0034581	0	0	0	0.00232933	0.259647
Phascolarctobacterium faecium	3112	0.3112	0.00461099	0	0	0	0.00423598	0.222979
Streptococcus salivarius	3090	0.309	0.00366233	0	0	0	0.00256647	0.330674
Eubacterium siraeum	3020	0.302	0.00532406	0	0	0	0.00245691	0.322307
Holdemanella biformis	2808	0.2808	0.00432537	0	0	0	0.00263427	0.247491
Ruminococcus callidus	2743	0.2743	0.00190068	0	0	0	0.0016481	0.227658
Evtepia unknown_species	2723	0.2723	0.000945278	0	0	0	0.00172122	0.0457559
Anaerotignum faecicola	2678	0.2678	0.00112556	0	0	0	0.0016615	0.0360417
Bifidobacterium pseudocatenulatum	2671	0.2671	0.00544339	0	0	0	0.00200193	0.718546
Blautia luti	2566	0.2566	0.000634961	0	0	0	0.000986993	0.0319476
Bacteroides intestinalis	2561	0.2561	0.00233371	0	0	0	0.00071409	0.285443
Dialister unknown_species	2435	0.2435	0.00230495	0	0	0	0	0.27229
Holdemanella unknown_species	2413	0.2413	0.00214833	0	0	0	0	0.167819
Paraprevotella clara	2375	0.2375	0.00174875	0	0	0	0	0.117283
Bacteroides finegoldii	2368	0.2368	0.00199149	0	0	0	0	0.380465
Butyricimonas unknown_species	2314	0.2314	0.000385515	0	0	0	0	0.0143736
Agathobacter unknown_species	2307	0.2307	0.000637897	0	0	0	0	0.0196126
Bacteroides faecis	2306	0.2306	0.00162618	0	0	0	0	0.237632
Ruminococcus gnavus	2305	0.2305	0.00363403	0	0	0	0	0.528463
Romboutsia timonensis	2286	0.2286	0.00115262	0	0	0	0	0.124499
Dialister invisus	2281	0.2281	0.00800445	0	0	0	0	0.409341
Bacteroides eggerthii	2232	0.2232	0.00495613	0	0	0	0	0.509524
Parasutterella excrementihominis	2215	0.2215	0.00171275	0	0	0	0	0.141674
Phocaeicola plebeius	2177	0.2177	0.00703439	0	0	0	0	0.499157
Evtepia gabavorous	2176	0.2176	0.00102907	0	0	0	0	0.0391965
Sutterella wadsworthensis	2134	0.2134	0.00245381	0	0	0	0	0.303547
Pseudoruminococcus unknown_species	2062	0.2062	0.000688581	0	0	0	0	0.0266815
Asaccharobacter celatus	2022	0.2022	0.000849635	0	0	0	0	0.0721157
Faecalimonas unknown_species	2008	0.2008	0.00039168	0	0	0	0	0.0162573
Prevotellamassilia unknown_species	1965	0.1965	0.00113581	0	0	0	0	0.0738276
Prevotella lascolaii	1945	0.1945	0.00132401	0	0	0	0	0.158662
Phascolarctobacterium unknown_species	1910	0.191	0.00104864	0	0	0	0	0.163214
Methanobrevibacter smithii	1870	0.187	0.00563309	0	0	0	0	0.459392
Anaerocolumna unknown_species	1857	0.1857	0.000197298	0	0	0	0	0.00387799
Butyricimonas virosa	1857	0.1857	0.00054899	0	0	0	0	0.0311199
Phocaeicola coprocola	1818	0.1818	0.0054975	0	0	0	0	0.577222
Prevotellamassilia timonensis	1780	0.178	0.00200362	0	0	0	0	0.154223
Intestinimonas butyriciproducens	1777	0.1777	0.000484331	0	0	0	0	0.0369684
Enterocloster bolteae	1754	0.1754	0.000847272	0	0	0	0	0.52065
Anaerotignum unknown_species	1750	0.175	0.000370344	0	0	0	0	0.0242431
Bacteroides clarus	1748	0.1748	0.00135462	0	0	0	0	0.1302
Phascolarctobacterium succinatutens	1748	0.1748	0.00277097	0	0	0	0	0.217521
Eggerthella lenta	1706	0.1706	0.000839254	0	0	0	0	0.0918099
Alistipes ihumii	1696	0.1696	0.000896661	0	0	0	0	0.058105
Kineothrix unknown_species	1681	0.1681	0.000291325	0	0	0	0	0.00960752
Streptococcus unknown_species	1640	0.164	0.00075898	0	0	0	0	0.137484
Intestinibacter bartlettii	1617	0.1617	0.000710173	0	0	0	0	0.0850869
Bacillus unknown_species	1609	0.1609	0.000222437	0	0	0	0	0.0144854
Prevotella stercorea	1582	0.1582	0.00400054	0	0	0	0	0.447736
Sutterella unknown_species	1566	0.1566	0.000707543	0	0	0	0	0.141668
Duncaniella unknown_species	1494	0.1494	0.000550027	0	0	0	0	0.0527493
Schaedlerella unknown_species	1487	0.1487	0.000124792	0	0	0	0	0.00633605
Prevotella rara	1461	0.1461	0.00146638	0	0	0	0	0.206464
Bacteroides salyersiae	1446	0.1446	0.00110259	0	0	0	0	0.356576
Lactobacillus unknown_species	1433	0.1433	0.000462922	0	0	0	0	0.0414069
Catenibacterium mitsuokai	1400	0.14	0.00220328	0	0	0	0	0.160831
Clostridium innocuum	1395	0.1395	0.000441498	0	0	0	0	0.152481
Olsenella unknown_species	1390	0.139	0.00055178	0	0	0	0	0.163381
Eisenbergiella massiliensis	1384	0.1384	0.000288509	0	0	0	0	0.0878318
Phocaeicola sartorii	1382	0.1382	0.000327111	0	0	0	0	0.225185
Bifidobacterium bifidum	1380	0.138	0.00236346	0	0	0	0	0.241182
Alistipes senegalensis	1373	0.1373	0.000454436	0	0	0	0	0.0554796
Desulfovibrio piger	1370	0.137	0.000684653	0	0	0	0	0.105077
Angelakisella unknown_species	1362	0.1362	0.000230779	0	0	0	0	0.00594261
Prevotella pectinovora	1314	0.1314	0.000700413	0	0	0	0	0.166535
Megamonas funiformis	1309	0.1309	0.0042487	0	0	0	0	0.563902
Mediterraneibacter butyricigenes	1305	0.1305	0.00024628	0	0	0	0	0.0110726
Paraprevotella xylaniphila	1285	0.1285	0.000564378	0	0	0	0	0.108757
Parabacteroides goldsteinii	1268	0.1268	0.000406021	0	0	0	0	0.0730133
Akkermansia unknown_species	1254	0.1254	0.00306185	0	0	0	0	0.64633
Desulfovibrio unknown_species	1231	0.1231	0.000294986	0	0	0	0	0.038202
Coprobacter fastidiosus	1199	0.1199	0.000613317	0	0	0	0	0.145282
Bacteroides nordii	1184	0.1184	0.000409802	0	0	0	0	0.103062
Pseudoruminococcus massiliensis	1156	0.1156	0.00155332	0	0	0	0	0.413642
Alistipes indistinctus	1142	0.1142	0.000601431	0	0	0	0	0.0706318
Senegalimassilia anaerobia	1102	0.1102	0.000451396	0	0	0	0	0.0526197
Sporobacter unknown_species	1091	0.1091	0.000189477	0	0	0	0	0.00713841
Butyrivibrio crossotus	1084	0.1084	0.00454042	0	0	0	0	0.389042
Acutalibacter unknown_species	1083	0.1083	0.000191638	0	0	0	0	0.0109146
Bittarella unknown_species	1067	0.1067	0.000229122	0	0	0	0	0.00894612
Faecalibacillus faecis	1049	0.1049	0.000668814	0	0	0	0	0.128935
Paraprevotella unknown_species	1042	0.1042	0.000206921	0	0	0	0	0.0342409
Parasutterella unknown_species	1039	0.1039	0.000719223	0	0	0	0	0.126052
Butyricimonas paravirosa	1032	0.1032	0.00022684	0	0	0	0	0.0235721
Streptococcus parasanguinis	1031	0.1031	0.000761202	0	0	0	0	0.110896
Haemophilus parainfluenzae	1026	0.1026	0.000738409	0	0	0	0	0.101133
Barnesiella unknown_species	1023	0.1023	0.000275545	0	0	0	0	0.0265856
Klebsiella pneumoniae	990	0.099	0.00155593	0	0	0	0	0.513085
Butyricimonas faecihominis	988	0.0988	0.00027954	0	0	0	0	0.0323698
Phocaeicola coprophilus	982	0.0982	0.0012605	0	0	0	0	0.253614
Streptomyces unknown_species	964	0.0964	0.000180414	0	0	0	0	0.0356735
Bifidobacterium catenulatum	944	0.0944	0.00115487	0	0	0	0	0.22818
Catenibacterium unknown_species	941	0.0941	0.000677343	0	0	0	0	0.0799362
Coprococcus phoceensis	928	0.0928	0.000899255	0	0	0	0	0.106213
Bacteroides koreensis	897	0.0897	0.000344764	0	0	0	0	0.193091
Fusobacterium unknown_species	888	0.0888	0.000760615	0	0	0	0	0.181372
Haemophilus unknown_species	886	0.0886	0.000583946	0	0	0	0	0.072751
Slackia isoflavoniconvertens	883	0.0883	0.000408403	0	0	0	0	0.0491186
Megasphaera unknown_species	876	0.0876	0.000803879	0	0	0	0	0.179175
Alistipes dispar	852	0.0852	0.000495181	0	0	0	0	0.0873783
Pseudobutyrivibrio unknown_species	839	0.0839	0.000153915	0	0	0	0	0.00489377
Culturomica unknown_species	801	0.0801	0.000133374	0	0	0	0	0.014215
Clostridium saudiense	773	0.0773	0.000378941	0	0	0	0	0.1017
Methanosarcina unknown_species	770	0.077	0.000515304	0	0	0	0	0.0500988
Parabacteroides johnsonii	765	0.0765	0.000493922	0	0	0	0	0.157512
Pseudoflavonifractor capillosus	755	0.0755	0.000123084	0	0	0	0	0.0075276
Ellagibacter isourolithinifaciens	748	0.0748	0.000333851	0	0	0	0	0.0493868
Butyricimonas faecalis	741	0.0741	0.000196745	0	0	0	0	0.0200999
Anaeromassilibacillus unknown_species	736	0.0736	0.000137853	0	0	0	0	0.0143144
Faecalimonas umbilicata	729	0.0729	0.000572202	0	0	0	0	0.196273
Acidaminococcus intestini	708	0.0708	0.00118286	0	0	0	0	0.217449
Neglecta unknown_species	696	0.0696	0.000132006	0	0	0	0	0.0123107
Faecalibacillus unknown_species	695	0.0695	0.000159366	0	0	0	0	0.0162664
Negativibacillus unknown_species	683	0.0683	0.000179789	0	0	0	0	0.0139063
Slackia unknown_species	674	0.0674	0.000180552	0	0	0	0	0.0284847
Dialister hominis	673	0.0673	0.000323541	0	0	0	0	0.0455625
Dialister massiliensis	671	0.0671	0.000316041	0	0	0	0	0.046989
Veillonella parvula	670	0.067	0.000930673	0	0	0	0	0.428974
Erysipelatoclostridium ramosum	665	0.0665	0.000497219	0	0	0	0	0.1485
Hungatella hathewayi	657	0.0657	0.000182352	0	0	0	0	0.101157
Hungatella effluvii	636	0.0636	0.000273501	0	0	0	0	0.41137
Monoglobus pectinilyticus	615	0.0615	0.000441006	0	0	0	0	0.162837
Anaerotruncus colihominis	614	0.0614	0.000137204	0	0	0	0	0.0214229
Duodenibacillus massiliensis	614	0.0614	0.000763377	0	0	0	0	0.15292
Merdimonas unknown_species	604	0.0604	9.7448e-05	0	0	0	0	0.00625973
Megamonas rupellensis	591	0.0591	0.000481825	0	0	0	0	0.181274
Megasphaera elsdenii	591	0.0591	0.000673705	0	0	0	0	0.141478
Muribaculum unknown_species	589	0.0589	0.000202431	0	0	0	0	0.044355
Subdoligranulum variabile	585	0.0585	0.000114128	0	0	0	0	0.0183078
Blautia hansenii	578	0.0578	0.000375526	0	0	0	0	0.0822171
Victivallis unknown_species	568	0.0568	0.000145122	0	0	0	0	0.0274042
Sellimonas intestinalis	553	0.0553	0.000300542	0	0	0	0	0.0433004
Frisingicoccus unknown_species	550	0.055	0.000138069	0	0	0	0	0.0207293
Hespellia unknown_species	531	0.0531	5.9694e-05	0	0	0	0	0.00283644
Mediterranea unknown_species	530	0.053	9.2474e-05	0	0	0	0	0.0187483
Intestinimonas massiliensis	506	0.0506	0.000179439	0	0	0	0	0.0394337
Enterocloster asparagiformis	503	0.0503	0.00010175	0	0	0	0	0.129238
Bacteroides acidifaciens	500	0.05	0.000100848	0	0	0	0	0.014301
Intestinibacter unknown_species	499	0.0499	0.000164618	0	0	0	0	0.0232058
Prevotella marseillensis	492	0.0492	0.00129677	0	0	0	0	0.176671
Klebsiella variicola	485	0.0485	0.000354841	0	0	0	0	0.640582
Succinivibrio unknown_species	481	0.0481	0.00167965	0	0	0	0	0.4629
Mesosutterella multiformis	477	0.0477	0.000368457	0	0	0	0	0.0670899
Alistipes megaguti	469	0.0469	0.000166476	0	0	0	0	0.0278229
Massilimaliae unknown_species	468	0.0468	0.000100618	0	0	0	0	0.00519044
Bacteroides mediterraneensis	461	0.0461	0.00034767	0	0	0	0	0.192542
Bacteroides bouchesdurhonensis	457	0.0457	6.66302e-05	0	0	0	0	0.0105481
Intestinibacillus unknown_species	454	0.0454	9.90094e-05	0	0	0	0	0.00607618
Dialister succinatiphilus	453	0.0453	0.000836249	0	0	0	0	0.190811
Gordonibacter pamelaeae	453	0.0453	0.000108365	0	0	0	0	0.0149488
Victivallis vadensis	453	0.0453	0.000141424	0	0	0	0	0.0466837
Paramuribaculum unknown_species	439	0.0439	0.000175218	0	0	0	0	0.02663
Anaerotignum lactatifermentans	436	0.0436	0.000195425	0	0	0	0	0.0547793
Porphyromonas unknown_species	435	0.0435	0.000169169	0	0	0	0	0.112902
Intestinimonas timonensis	432	0.0432	9.49521e-05	0	0	0	0	0.0139557
Negativibacillus massiliensis	431	0.0431	0.000172387	0	0	0	0	0.0361105
Treponema unknown_species	415	0.0415	0.000311552	0	0	0	0	0.152908
Hydrogeniiclostidium unknown_species	411	0.0411	8.17814e-05	0	0	0	0	0.0116298
Holdemania filiformis	405	0.0405	0.000409264	0	0	0	0	0.168289
Asaccharobacter unknown_species	403	0.0403	9.23295e-05	0	0	0	0	0.0144467
Methanosarcina mazei	403	0.0403	0.000405298	0	0	0	0	0.155764
Escherichia unknown_species	402	0.0402	0.000116222	0	0	0	0	0.10434
Lachnoanaerobaculum unknown_species	402	0.0402	7.14269e-05	0	0	0	0	0.00413231
Lactonifactor unknown_species	398	0.0398	4.19164e-05	0	0	0	0	0.00294382
Enterocloster clostridioformis	389	0.0389	0.00028121	0	0	0	0	0.144459
Romboutsia unknown_species	389	0.0389	8.3513e-05	0	0	0	0	0.0193574
Acidaminococcus unknown_species	379	0.0379	0.000124989	0	0	0	0	0.0199158
Selenomonas unknown_species	377	0.0377	0.000103055	0	0	0	0	0.0130465
Bacteroides ilei	372	0.0372	8.48926e-05	0	0	0	0	0.0548428
Bifidobacterium animalis	370	0.037	0.000393156	0	0	0	0	0.125599
Hallella unknown_species	368	0.0368	7.80598e-05	0	0	0	0	0.0295221
Mitsuokella multacida	364	0.0364	0.000391973	0	0	0	0	0.103486
Mitsuokella jalaludinii	359	0.0359	0.000365434	0	0	0	0	0.0582078
Odoribacter unknown_species	354	0.0354	5.6845e-05	0	0	0	0	0.00893646
Bacteroides stercorirosoris	352	0.0352	0.000104483	0	0	0	0	0.190859
Collinsella bouchesdurhonensis	341	0.0341	0.000160643	0	0	0	0	0.0337968
Ruminococcus champanellensis	341	0.0341	0.0003063	0	0	0	0	0.0688716
Eggerthella unknown_species	333	0.0333	5.708e-05	0	0	0	0	0.0145526
Methanobrevibacter unknown_species	333	0.0333	0.000422196	0	0	0	0	0.147181
Enterobacter hormaechei	332	0.0332	0.000293152	0	0	0	0	0.276624
Bacillus luti	330	0.033	3.15159e-05	0	0	0	0	0.00286812
Bilophila unknown_species	329	0.0329	5.68852e-05	0	0	0	0	0.00867787
Veillonella unknown_species	329	0.0329	0.000198364	0	0	0	0	0.126116
Terrisporobacter unknown_species	327	0.0327	7.41741e-05	0	0	0	0	0.0118879
Extibacter unknown_species	326	0.0326	4.841e-05	0	0	0	0	0.00707525
Senegalimassilia unknown_species	324	0.0324	9.30832e-05	0	0	0	0	0.0275648
Bacteroides togonis	317	0.0317	0.000306994	0	0	0	0	0.138566
Alloprevotella unknown_species	314	0.0314	8.98912e-05	0	0	0	0	0.0169659
Anaerobiospirillum unknown_species	304	0.0304	0.000175254	0	0	0	0	0.0570182
Longicatena caecimuris	304	0.0304	0.000224871	0	0	0	0	0.346289
Coprobacillus cateniformis	301	0.0301	0.000146019	0	0	0	0	0.0368973
Schaalia unknown_species	301	0.0301	8.12245e-05	0	0	0	0	0.0105382
Bifidobacterium angulatum	298	0.0298	0.000617754	0	0	0	0	0.255747
Mycoplasma unknown_species	294	0.0294	0.00029459	0	0	0	0	0.0762258
Mitsuokella unknown_species	292	0.0292	0.000126809	0	0	0	0	0.0417021
Klebsiella michiganensis	291	0.0291	0.00012214	0	0	0	0	0.0789645
Massilistercora unknown_species	288	0.0288	5.72461e-05	0	0	0	0	0.0110001
Megamonas unknown_species	288	0.0288	0.000132225	0	0	0	0	0.0555179
Neobittarella unknown_species	288	0.0288	5.39152e-05	0	0	0	0	0.00708192
Enterobacter roggenkampii	287	0.0287	0.000205806	0	0	0	0	0.175308
Bacteroides congonensis	285	0.0285	0.000197734	0	0	0	0	0.484279
Sharpea unknown_species	284	0.0284	0.000241046	0	0	0	0	0.385774
Streptococcus australis	283	0.0283	0.000108439	0	0	0	0	0.0224279
Papillibacter unknown_species	279	0.0279	5.60231e-05	0	0	0	0	0.00496289
Duodenibacillus unknown_species	277	0.0277	9.92848e-05	0	0	0	0	0.028537
Veillonella atypica	277	0.0277	0.000230817	0	0	0	0	0.261406
Caprobacter unknown_species	274	0.0274	4.08164e-05	0	0	0	0	0.00415265
Catenibacillus unknown_species	271	0.0271	3.4584e-05	0	0	0	0	0.00360466
Angelakisella massiliensis	265	0.0265	4.05259e-05	0	0	0	0	0.00645379
Blautia hydrogenotrophica	263	0.0263	0.000126573	0	0	0	0	0.0417197
Gordonibacter urolithinfaciens	258	0.0258	7.11649e-05	0	0	0	0	0.0222325
Citrobacter freundii	256	0.0256	0.00025086	0	0	0	0	0.279809
Mediterranea massiliensis	253	0.0253	0.000154349	0	0	0	0	0.190035
Bacteroides timonensis	251	0.0251	6.74336e-05	0	0	0	0	0.0310475
Neglecta timonensis	250	0.025	0.000104177	0	0	0	0	0.0675897
Bifidobacterium dentium	248	0.0248	0.000209829	0	0	0	0	0.213633
Emergencia unknown_species	246	0.0246	3.44648e-05	0	0	0	0	0.00949319
Faecalitalea cylindroides	241	0.0241	0.000191887	0	0	0	0	0.151394
Clostridioides difficile	237	0.0237	7.18633e-05	0	0	0	0	0.151962
Turicibacter sanguinis	236	0.0236	9.70384e-05	0	0	0	0	0.0537041
Streptococcus vestibularis	234	0.0234	0.000228612	0	0	0	0	0.147805
Citrobacter portucalensis	230	0.023	0.000215669	0	0	0	0	0.497973
Kitasatospora unknown_species	229	0.0229	1.90313e-05	0	0	0	0	0.00363207
Clostridium perfringens	228	0.0228	0.000331402	0	0	0	0	0.266558
Bacteroides caecimuris	223	0.0223	4.5716e-05	0	0	0	0	0.0156253
Mycolicibacterium unknown_species	220	0.022	3.01346e-05	0	0	0	0	0.014389
Clostridioides unknown_species	217	0.0217	3.6726e-05	0	0	0	0	0.00617454
Bifidobacterium breve	214	0.0214	0.000372855	0	0	0	0	0.297209
Actinomyces unknown_species	213	0.0213	4.23536e-05	0	0	0	0	0.00737613
Escherichia albertii	212	0.0212	5.27294e-05	0	0	0	0	0.0221601
Christensenella unknown_species	210	0.021	4.79639e-05	0	0	0	0	0.00924757
Collinsella intestinalis	208	0.0208	0.00026802	0	0	0	0	0.134677
Enorma massiliensis	204	0.0204	0.000149271	0	0	0	0	0.0955012
Enterococcus faecalis	204	0.0204	0.000297764	0	0	0	0	0.896903
Enterococcus unknown_species	203	0.0203	5.3707e-05	0	0	0	0	0.018786
Veillonella rogosae	200	0.02	9.00913e-05	0	0	0	0	0.0316297
Methanosphaera stadtmanae	197	0.0197	0.000152507	0	0	0	0	0.035812
Neobittarella massiliensis	196	0.0196	4.32962e-05	0	0	0	0	0.00836768
Muricomes unknown_species	195	0.0195	3.14551e-05	0	0	0	0	0.0090187
Bacteroides ndongoniae	194	0.0194	0.00013324	0	0	0	0	0.261192
Merdimonas faecis	193	0.0193	8.24446e-05	0	0	0	0	0.0311417
Phocaeicola salanitronis	192	0.0192	9.09141e-05	0	0	0	0	0.0918486
Alistipes timonensis	191	0.0191	6.8233e-05	0	0	0	0	0.0232758
Photobacterium unknown_species	191	0.0191	3.43546e-05	0	0	0	0	0.00938678
Odoribacter laneus	190	0.019	0.000351803	0	0	0	0	0.200656
Phocaeicola barnesiae	187	0.0187	0.00013012	0	0	0	0	0.0999659
Campylobacter unknown_species	184	0.0184	0.00014453	0	0	0	0	0.109535
Sutterella faecalis	184	0.0184	9.90378e-05	0	0	0	0	0.0653514
Corallococcus unknown_species	181	0.0181	2.23001e-05	0	0	0	0	0.0109364
Enterobacter asburiae	177	0.0177	0.000117135	0	0	0	0	0.138268
Lachnobacterium unknown_species	177	0.0177	3.40882e-05	0	0	0	0	0.00399154
Enorma unknown_species	173	0.0173	5.34769e-05	0	0	0	0	0.0219646
Anaerostipes caccae	169	0.0169	0.000107745	0	0	0	0	0.105325
Mycobacterium unknown_species	166	0.0166	2.5193e-05	0	0	0	0	0.009371
Senegalimassilia faecalis	164	0.0164	6.17392e-05	0	0	0	0	0.022964
Holdemania massiliensis	163	0.0163	2.89188e-05	0	0	0	0	0.00599088
Hungateiclostridium unknown_species	163	0.0163	2.21408e-05	0	0	0	0	0.00332362
Collinsella tanakaei	162	0.0162	0.000163326	0	0	0	0	0.124784
Nocardia unknown_species	161	0.0161	1.6486e-05	0	0	0	0	0.0151071
Succinatimonas unknown_species	161	0.0161	8.06747e-05	0	0	0	0	0.027432
Fusobacterium necrogenes	158	0.0158	0.00016582	0	0	0	0	0.084777
Holdemania unknown_species	156	0.0156	2.19501e-05	0	0	0	0	0.00398543
Prevotella bivia	156	0.0156	4.19193e-05	0	0	0	0	0.0102289
Turicibacter unknown_species	156	0.0156	4.00831e-05	0	0	0	0	0.0194874
Veillonella infantium	156	0.0156	8.35425e-05	0	0	0	0	0.0403644
Klebsiella aerogenes	153	0.0153	7.99589e-05	0	0	0	0	0.0943777
Allisonella histaminiformans	152	0.0152	5.54935e-05	0	0	0	0	0.0189233
Streptococcus gallolyticus	150	0.015	0.000374333	0	0	0	0	0.655181
Streptococcus koreensis	150	0.015	5.45762e-05	0	0	0	0	0.0175733
Veillonella dispar	149	0.0149	7.75076e-05	0	0	0	0	0.0273709
Citrobacter braakii	148	0.0148	4.5905e-05	0	0	0	0	0.0532962
Klebsiella unknown_species	148	0.0148	3.95873e-05	0	0	0	0	0.0434039
Bacteroides rodentium	147	0.0147	3.90154e-05	0	0	0	0	0.0548525
Staphylococcus unknown_species	147	0.0147	4.28559e-05	0	0	0	0	0.0100684
Haemophilus haemolyticus	146	0.0146	0.00114898	0	0	0	0	0.524972
Mycobacterium avium	146	0.0146	0.000127318	0	0	0	0	0.0513227
Parolsenella catena	145	0.0145	9.19413e-05	0	0	0	0	0.0434847
Anaerotruncus massiliensis	144	0.0144	6.57883e-05	0	0	0	0	0.027953
Emergencia timonensis	144	0.0144	5.45921e-05	0	0	0	0	0.0653943
Acholeplasma unknown_species	141	0.0141	8.86879e-05	0	0	0	0	0.0299196
Sellimonas unknown_species	141	0.0141	2.70365e-05	0	0	0	0	0.00701617
Coprobacter unknown_species	140	0.014	3.61681e-05	0	0	0	0	0.0108647
Massilistercora timonensis	137	0.0137	5.96354e-05	0	0	0	0	0.0834186
Gordonibacter unknown_species	135	0.0135	2.11586e-05	0	0	0	0	0.00631137
Acinetobacter unknown_species	134	0.0134	2.57478e-05	0	0	0	0	0.0127362
Brachyspira aalborgi	134	0.0134	0.000159868	0	0	0	0	0.16166
Treponema succinifaciens	134	0.0134	0.000463042	0	0	0	0	0.640631
Bacteroides fluxus	133	0.0133	0.000198783	0	0	0	0	0.150076
Megasphaera massiliensis	133	0.0133	0.000190675	0	0	0	0	0.156304
Bacteroides cutis	130	0.013	9.93027e-05	0	0	0	0	0.0897138
Amedibacterium intestinale	129	0.0129	0.00010653	0	0	0	0	0.0563089
Dielma fastidiosa	127	0.0127	3.99115e-05	0	0	0	0	0.0321301
Butyricicoccus pullicaecorum	126	0.0126	3.92481e-05	0	0	0	0	0.0327445
Streptococcus lutetiensis	126	0.0126	0.000398572	0	0	0	0	0.625118
Anaerobium unknown_species	125	0.0125	1.32101e-05	0	0	0	0	0.00189196
Dakarella massiliensis	121	0.0121	8.69101e-05	0	0	0	0	0.0527575
Weissella confusa	121	0.0121	7.99095e-05	0	0	0	0	0.0886236
Caproiciproducens unknown_species	120	0.012	2.88633e-05	0	0	0	0	0.00811238
Dorea phocaeensis	119	0.0119	5.30808e-05	0	0	0	0	0.0309583
Eubacterium callanderi	119	0.0119	2.91551e-05	0	0	0	0	0.0198914
Slackia piriformis	117	0.0117	4.33322e-05	0	0	0	0	0.0151826
Prevotella intermedia	116	0.0116	8.36972e-05	0	0	0	0	0.0825076
Escherichia fergusonii	115	0.0115	4.14311e-05	0	0	0	0	0.0944798
Ellagibacter unknown_species	112	0.0112	3.46051e-05	0	0	0	0	0.0149377
Streptococcus mitis	112	0.0112	4.07051e-05	0	0	0	0	0.0176972
Parabacteroides gordonii	111	0.0111	4.60934e-05	0	0	0	0	0.0984547
Ruminiclostridium unknown_species	111	0.0111	1.32922e-05	0	0	0	0	0.00328366
Enterobacter kobei	110	0.011	5.13733e-05	0	0	0	0	0.062057
Vibrio unknown_species	109	0.0109	2.0334e-05	0	0	0	0	0.0076563
Frisingicoccus caecimuris	106	0.0106	3.52358e-05	0	0	0	0	0.0162665
Bacteroides gallinarum	105	0.0105	4.26679e-05	0	0	0	0	0.0381605
Alistipes provencensis	103	0.0103	3.17961e-05	0	0	0	0	0.019835
Bittarella massiliensis	103	0.0103	1.8727e-05	0	0	0	0	0.00467968
Comamonas kerstersii	101	0.0101	5.89064e-05	0	0	0	0	0.0385727

## Sheet: Table_S2
Table S2. Streptococcus thermophilus and Lactococcus lactis distribution across longitudinal shotgun metagenomic samples of the human gut.
Streptococcus thermophilus										Lactococcus lactis
	Average abundance between days										Average abundance between days
Subject	1	2	3	4	5	6	7	Prevalence		Subject	1	2	3	4	5	6	7	Prevalence
401	0	0		0	0	0.0401899	0.00207272	0.333333		401	0	0		0	0	0.000414671	0	0.166667
402		0			0	0		0		402		0			0	0		0
403	0.000490764	0	0.000399	0.000226255	0		0	0.5		403	0	0	0	0	0		0	0
404		0		0.0017886	0	0.0031105	0.000340688	0.6		404		0		0.000888272	0	0.000355223	0	0.4
411	0	0.00264003	0.00287396	0.00285212	0.00122549	0.000254025	0.000613492	0.857143		411	0.000385335	0	0	0.000380706	0.000599796	0	0.000300263	0.571429
412	0		0	0		0	0	0		412	0		0	0		0.00106601	0.000662394	0.4
413	0.0074409	0.00536274	0.00740394	0.0107365	0	0.000265603	0.0107281	0.857143		413	0	0	0	0.000615197	0	0.000545978	0	0.285714
414	0.000318947	0	0	0.00289145	0	0.0029885	0.0054463	0.571429		414	0	0	0	0.000204111	0.000928977	0.000528188	0	0.428571
415	0.00241073	0.000241083	0	0	0	0	0	0.285714		415	0	0	0	0	0	0	0	0
416	0	0	0	0	0	0	0	0		416	0	0	0	0	0	0.000598083	0.00038975	0.285714
417		0.000391804	0	0	0	0	0	0.166667		417		0	0	0	0.000244992	0.000216765	0.000190126	0.5
418	0	0	0	0	0	0	0	0		418	0	0	0	0	0	0.000265508	0	0.142857
419	0	0	0	0	0	0	0	0		419	0	0	0	0	0	0	0.000162768	0.142857
420						0		0		420						0		0
601	0	0	0	0	0	0	0	0		601	0	0	0	0	0	0	0	0
602	0	0	0		0	0	0	0		602	0	0	0		0	0	0	0
603	0.00333609	0.00525643	0.0136016	0.00751183	0.00314502		0.00289783	1		603	0.000402106	0	0	0	0		0	0.166667
604	0.000907829		0.000566618	0	0	0	0	0.333333		604	0		0	0	0	0	0	0
605	0.000315313	0.000443173	0.00128198	0.00100478	0	0.00133459	0.000732174	0.857143		605	0	0	0	0.000221298	0	0	0	0.142857
606	0.00149658	0.0154123	0.00285785	0.00242557	0.00634556	0.0563081	0.00564464	1		606	0	0.000200857	0	0	0	0.000766146	0.00036351	0.428571
701	0	0	0	0	0	0	0	0		701	0	0	0	0	0	0	0	0
702	0.000642432	0.000399615	0.000218273	0			0	0.6		702	0	0.000293378	0.000280429	0			0.00150387	0.6
703	0	0	0	0	0			0		703	0	0	0	0	0			0
704	0	0	0	0.000232602	0.000273236	0	0	0.285714		704	0	0	0.000260194	0	0	0.000160487	0	0.285714
705	0	0	0	0	0	0	0	0		705	0	0	0	0	0	0	0	0
706	0	0	0	0	0	0	0	0		706	0	0	0.000539216	0.000350336	0	0	0	0.285714
707	0.0027873	0	0.0039019	0	0	0	0	0.285714		707	0	0	0	0	0	0	0	0
708			0	0	0			0		708			0	0	0			0
801	0	0	0	0			0.000853677	0.2		801	0	0	0	0			0.000626728	0.2
802	0	0.000624192	0	0.000987937	0	0	0	0.285714		802	0	0	0	0	0	0	0	0
803	0.000738292	0.000826163	0.00110809	0.00150618	0.00927716	0.0076542	0.00513062	1		803	0.00209064	0.00128888	0.00192672	0.00134272	0.000376289	0.000250544	0.000310651	1
804	0.00656205	0.00646779	0.00583747	0.00533508		0.00169658	0.00101266	1		804	0.00305875	0.00260769	0.00408718	0.00767199		0.00141386	0.00050867	1
805	0	0	0	0	0.00112586	0.00421881	0	0.285714		805	0.000168674	0	0	0	0	0	0	0.142857
806		0.00121582	0	0		0	0	0.2		806		0.00239215	0.00430959	0.00228008		0.000548541	0.001146	1
807	0.000288823	0	0.00195023	0.00344899	0.000600351	0.000339912	0	0.714286		807	0	0.000374118	0.000795424	0.00036756	0.000240408	0.000291138	0.000172675	0.857143
	0	0.01	0.02	0.03	0.04	0.05	Average Abundance

## Sheet: Table_S3
Table S3. Optimal reference strains and threshold used by Local Alternative ORS software.
Local genomes	Best match code	Species	ANI	Functional Score	Overall Score		Optimal Reference Strains (ORS)		Local Overall Scores threshold
19C	GCA_000253395.1	S. thermophilus	99.1366	88.3	8753.76				Optimal	Good	Average	Under average
18C	GCA_000253395.1	S. thermophilus	99.2547	87.7	8704.64		Assembly code	Species	10% scores	25% scores	50% scores	75% scores
68C	GCA_000253395.1	S. thermophilus	99.2203	87.4	8671.85		GCA_030455485.1	L. lactis	8356.42	8129.91	7953.47	7847.17
66C	GCA_000253395.1	S. thermophilus	99.1748	87.1	8638.12		GCA_000253395.1	S. thermophilus	8938.67	8679.22	8409.28	8115.32
56C	GCA_000253395.1	S. thermophilus	99.1869	85.7	8500.32
26C	GCA_000253395.1	S. thermophilus	98.6953	84.4	8329.88
71C	GCA_000253395.1	S. thermophilus	98.6938	83.4	8231.06
57C	GCA_000253395.1	S. thermophilus	98.6922	83.4	8230.93
69C	GCA_000253395.1	S. thermophilus	98.7565	83.3	8226.42
27C	GCA_000253395.1	S. thermophilus	98.4616	83.4	8211.7
58C	GCA_000253395.1	S. thermophilus	98.7326	83	8194.81
60C	GCA_000253395.1	S. thermophilus	98.6323	83	8186.48
51C	GCA_000253395.1	S. thermophilus	98.6869	82.7	8161.41
53C	GCA_000253395.1	S. thermophilus	98.6768	82.7	8160.57
52C	GCA_000253395.1	S. thermophilus	98.5617	82.7	8151.05
50C	GCA_000253395.1	S. thermophilus	98.5807	82.5	8132.91
59C	GCA_000253395.1	S. thermophilus	98.7254	82.2	8115.23
55C	GCA_000253395.1	S. thermophilus	98.2611	82.3	8086.89
54C	GCA_000253395.1	S. thermophilus	98.3129	80.9	7953.51
25C	GCA_030455485.1	L. lactis	98.66	87.9	8672.21
63C	GCA_030455485.1	L. lactis	98.8455	87.2	8619.33
F01	GCA_030455485.1	L. lactis	98.9088	86.1	8516.05
FO9	GCA_030455485.1	L. lactis	98.8311	85.6	8459.94
65C	GCA_030455485.1	L. lactis	98.4732	85.6	8429.31
F03	GCA_030455485.1	L. lactis	98.863	84.7	8373.7
17C	GCA_030455485.1	L. lactis	97.4662	83.6	8148.17

## Sheet: Table_S4
Table S4. Cell count of PRL2024 and PRL2025 in MRS w/o glucose + 1% lactose
Strains	cells/ml
PRL2024_6h_1	709000000
PRL2024_6h_2	729000000
PRL2024_6h_3	709000000
PRL20245_6h_1	112000000
PRL20245_6h_2	98000000
PRL20245_6h_3	82000000
PRL2024+PRL20245_6h_1	385000000
PRL2024+PRL20245_6h_2	453000000
PRL2024+PRL20245_6h_3	452000000
PRL2024_24h_1	917000000
PRL2024_24h_2	955000000
PRL2024_24h_3	784000000
PRL20245_24h_1	82000000
PRL20245_24h_2	83000000
PRL20245_24h_3	136000000
PRL2024+PRL20245_24h_1	589000000
PRL2024+PRL20245_24h_2	602000000
PRL2024+PRL20245_24h_3	480000000
PRL2024_30h_1	930000000
PRL2024_30h_2	1032000000
PRL2024_30h_3	957000000
PRL20245_30h_1	94000000
PRL20245_30h_2	80000000
PRL20245_30h_3	79000000
PRL2024+PRL20245_30h_1	612000000
PRL2024+PRL20245_30h_2	324000000
PRL2024+PRL20245_30h_3	522000000

## Sheet: Table_S5
Table S5. Covariance values (Sperman) of Streptococcus thermophilus and Lactococcus lactis in 10,000 healthy adults microbiomes
Streptococcus thermophilus			Lactococcus lactis
Species name	Value		Species name	Value
Blautia massiliensis	0.276192		Enterococcus faecalis	0.158587
Blautia wexlerae	0.269594		Leuconostoc mesenteroides	0.148888
Anaerostipes hadrus	0.256967		Streptococcus thermophilus	0.139639
Anaerobutyricum hallii	0.256937		Blautia obeum	0.133603
Blautia obeum	0.227687		Dorea formicigenerans	0.133567
Bifidobacterium animalis	0.21949		Blautia wexlerae	0.13184
Dorea longicatena	0.21761		Blautia massiliensis	0.130368
Coprococcus comes	0.198495		Weissella confusa	0.125719
Streptococcus salivarius	0.19738		Weissella cibaria	0.120571
Bifidobacterium longum	0.19525		Romboutsia timonensis	0.115787
Blautia faecicola	0.18249		Streptococcus salivarius	0.114553
Dorea formicigenerans	0.175473		Anaerostipes hadrus	0.112431
Eubacterium ramulus	0.173414		Ruminococcus faecis	0.110442
Asaccharobacter celatus	0.15577		Blautia faecicola	0.109257
Evtepia gabavorous	0.153817		Lactococcus laudensis	0.107697
Streptococcus australis	0.152713		Dorea longicatena	0.106808
Streptococcus parasanguinis	0.142757		Anaerobutyricum hallii	0.105721
Lactococcus lactis	0.139639		Leuconostoc citreum	0.10385
Blautia luti	0.139561		Collinsella aerofaciens	0.1038
Eggerthella lenta	0.139151		Faecalibacillus intestinalis	0.102018
Ruminococcus faecis	0.138023		Coprococcus comes	0.100688
Lactobacillus acidophilus	0.137816		Citrobacter freundii	0.0936902
Faecalibacillus intestinalis	0.129664		Faecalibacillus faecis	0.0912652
Eisenbergiella massiliensis	0.129601		Asaccharobacter celatus	0.0907573
Streptococcus vestibularis	0.119737		Lactococcus petauri	0.0886536
Collinsella aerofaciens	0.119065		Leuconostoc lactis	0.0878075
Bifidobacterium catenulatum	0.113795		Lactiplantibacillus plantarum	0.0858009
Dialister invisus	0.113016		Blautia luti	0.0856356
Ruthenibacterium lactatiformans	0.111982		Bifidobacterium mongoliense	0.0819821
Bifidobacterium adolescentis	0.110454		Lactococcus garvieae	0.0808158
Gemmiger formicilis	0.109063		Kluyvera ascorbata	0.0805266
Intestinibacter bartlettii	0.106369		Bifidobacterium longum	0.0777151
Enorma massiliensis	0.101854		Citrobacter braakii	0.0767955
Lactobacillus delbrueckii	0.101117		Citrobacter portucalensis	0.0767269
Lactobacillus rhamnosus	0.0979481		Pseudocitrobacter faecalis	0.076224
Gordonibacter urolithinfaciens	0.0977906		Eubacterium ramulus	0.0760401
Gordonibacter pamelaeae	0.0961591		Eubacterium ventriosum	0.0746172
Lactobacillus paracasei	0.0944271		Clostridium saudiense	0.0742
Monoglobus pectinilyticus	0.0942724		Streptococcus parasanguinis	0.0737437
Subdoligranulum variabile	0.0898514		Mediterraneibacter butyricigenes	0.0704486
Clostridium saudiense	0.0880221		Intestinibacter bartlettii	0.0698259
Fournierella massiliensis	0.086642		Kluyvera cryocrescens	0.0691072
Propionibacterium freudenreichii	0.0846679		Enterococcus faecium	0.0677355
Sellimonas intestinalis	0.0846479		Eggerthella lenta	0.0656777
Faecalitalea cylindroides	0.0815798		Turicibacter sanguinis	0.0614709
Romboutsia timonensis	0.0811711		Merdimonas faecis	0.0603542
Clostridium innocuum	0.0803069		Bifidobacterium animalis	0.0603093
Streptococcus gordonii	0.0786037		Ellagibacter isourolithinifaciens	0.0587237
Turicibacter sanguinis	0.0772443		Gordonibacter pamelaeae	0.0567852
Ruminococcus bromii	0.0769258		Bifidobacterium adolescentis	0.0562483
Olsenella provencensis	0.0764752		Enterobacter soli	0.0539952
Eubacterium ventriosum	0.075007		Gemmiger formicilis	0.0523388
Agathobaculum butyriciproducens	0.074203		Citrobacter youngae	0.0518644
Eisenbergiella tayi	0.0740814		Kluyvera georgiana	0.0517579
Ellagibacter isourolithinifaciens	0.0724235		Enterobacter asburiae	0.0514228
Mycolicibacterium fortuitum	0.0718376		Clostridium celatum	0.0506614
Roseburia intestinalis	0.0716905		Streptococcus mitis	0.0505343
Blautia hydrogenotrophica	0.0702989		Eubacterium rectale	0.0503611
Mediterraneibacter butyricigenes	0.0698207		Ruminococcus lactaris	0.0501611
Prevotella marseillensis	0.0669323		Romboutsia ilealis	0.0497239
Streptococcus mutans	0.0628057		Raoultella ornithinolytica	0.0492099
Coprococcus eutactus	0.0626796		Subdoligranulum variabile	0.0489746
Lactococcus laudensis	0.0626272		Blautia coccoides	0.0480779
Faecalibacillus faecis	0.0623869		Clostridium perfringens	0.0476068
Eubacterium callanderi	0.0621156		Blautia producta	0.0459541
Bifidobacterium bifidum	0.06156		Faecalimonas umbilicata	0.0458575
Akkermansia muciniphila	0.0611765		Enterococcus casseliflavus	0.0457528
Neglecta timonensis	0.060818		Klebsiella michiganensis	0.0455301
Senegalimassilia anaerobia	0.0596852		Lactobacillus delbrueckii	0.0447218
Ruminococcus bicirculans	0.0594373		Bifidobacterium pseudocatenulatum	0.0439692
Merdimonas faecis	0.0594026		Raoultella planticola	0.0439109
Slackia isoflavoniconvertens	0.0579613		Evtepia gabavorous	0.0437668
Faecalimonas umbilicata	0.0579456		Agathobaculum butyriciproducens	0.0431933
Massilistercora timonensis	0.0553452		Enterococcus durans	0.0426984
Streptococcus infantis	0.0547179		Enterobacter roggenkampii	0.0417541
Corallococcus sicarius	0.0519614		Streptococcus mutans	0.0410752
Bittarella massiliensis	0.0518245		Streptococcus rubneri	0.0403161
Neobittarella massiliensis	0.0504808		Massilistercora timonensis	0.0403142
Methanobrevibacter smithii	0.0499704		Senegalimassilia faecalis	0.0399511
Lachnoclostridium phocaeense	0.0487455		Amedibacterium intestinale	0.0399111
Micromonospora orduensis	0.0486664		Micromonospora inaquosa	0.0391684
Micromonospora echinaurantiaca	0.0475296		Methanobrevibacter smithii	0.0390253
Streptococcus lutetiensis	0.0472705		Enterobacter bugandensis	0.0387164
Clostridioides difficile	0.0463782		Pediococcus pentosaceus	0.0385487
Barnesiella intestinihominis	0.0460021		Limosilactobacillus fermentum	0.0382386
Eubacterium rectale	0.0455229		Klebsiella variicola	0.0381774
Corallococcus praedator	0.0449727		Streptomyces griseorubiginosus	0.0378447
Bifidobacterium pseudocatenulatum	0.0441832		Enterobacter kobei	0.0374145
Streptococcus anginosus	0.0436983		Lactobacillus acidophilus	0.0372309
Methanosarcina mazei	0.0436035		Gordonibacter urolithinfaciens	0.0371953
Micromonospora arida	0.0433165		Streptomyces alboflavus	0.0359479
Brachybacterium nesterenkovii	0.0428866		Streptomyces kasugaensis	0.0359411
Longicatena caecimuris	0.0422476		Streptococcus oralis	0.0354917
Enteroscipio rubneri	0.0420713		Streptococcus sanguinis	0.0352696
Roseburia hominis	0.0420649		Sellimonas intestinalis	0.034569
Ruminococcus gnavus	0.0420484		Frisingicoccus caecimuris	0.034513
Lactobacillus oris	0.0419831		Clostridium innocuum	0.0344452
Streptococcus mitis	0.0417171		Streptococcus infantis	0.0344422
Actinomyces bouchesdurhonensis	0.0416346		Streptococcus anginosus	0.0343448
Anaerostipes caccae	0.0399135		Leclercia adecarboxylata	0.0341995
Enterococcus faecalis	0.0398504		Lactobacillus sakei	0.034061
Micromonospora inaquosa	0.0391828		Monoglobus pectinilyticus	0.0340453
Anaerotignum lactatifermentans	0.0391696		Streptococcus infantarius	0.0337829
Ruminococcus callidus	0.0390259		Streptococcus vestibularis	0.0334897
Collinsella intestinalis	0.0389236		Pediococcus acidilactici	0.0332619
Rothia mucilaginosa	0.0386628		Streptococcus koreensis	0.0329952
Bacillus tropicus	0.0385856		Lactobacillus mucosae	0.0326963
Corallococcus exiguus	0.0381666		Citrobacter cronae	0.0325177
Escherichia marmotae	0.038104		Faecalitalea cylindroides	0.0318291
Bariatricus massiliensis	0.0376674		Bifidobacterium bifidum	0.0315193
Bacteroides cellulosilyticus	0.0376423		Streptococcus gordonii	0.0312949
Micrococcus lylae	0.0364587		Actinomyces oris	0.0308945
Ruminococcus lactaris	0.0361167		Haemophilus pittmaniae	0.0305015
Myxococcus xanthus	0.0360521		Citrobacter amalonaticus	0.0302827
Streptococcus equinus	0.0359369		Peptostreptococcus russellii	0.0300242
Anaerotruncus colihominis	0.0357597		Lactobacillus salivarius	0.028613
Bacteroides clarus	0.0353904		Faecalicoccus pleomorphus	0.0284802
Paraeggerthella hongkongensis	0.0352946		Enterobacter mori	0.028329
Collinsella bouchesdurhonensis	0.0352179		Methanosarcina mazei	0.0283216
Frisingicoccus caecimuris	0.0350947		Citrobacter pasteurii	0.0281829
Blautia coccoides	0.0340092		Anaerostipes caccae	0.0276159
Mycoplasma hyopneumoniae	0.0339018		Harryflintia acetispora	0.0271319
Dorea phocaeensis	0.0337516		Bariatricus massiliensis	0.0271062
Anaerotruncus massiliensis	0.0335582		Streptococcus australis	0.0265305
Pseudoruminococcus massiliensis	0.0334077		Coprobacillus cateniformis	0.0263862
Slackia piriformis	0.0330467		Enterobacter hormaechei	0.0263077
Intestinimonas timonensis	0.0327653		Roseburia intestinalis	0.0262331
Blautia marasmi	0.0327583		Corallococcus sicarius	0.0261502
Alloscardovia omnicolens	0.0326301		Acidaminococcus timonensis	0.0261432
Collinsella stercoris	0.031684		Butyrivibrio crossotus	0.0261266
Enterococcus faecium	0.0316223		Longicatena caecimuris	0.025716
Marvinbryantia formatexigens	0.0314229		Lactobacillus paracasei	0.0256227
Streptococcus oralis	0.0314154		Eubacterium callanderi	0.0254501
Limosilactobacillus fermentum	0.031222		Enterococcus hirae	0.025052
Bifidobacterium dentium	0.0309958		Lactobacillus curvatus	0.0246443
Peptacetobacter hiranonis	0.0309888		Slackia isoflavoniconvertens	0.0244064
Erysipelatoclostridium ramosum	0.0302932		Longibaculum muris	0.0235896
Holdemania filiformis	0.0301112		Clostridioides difficile	0.0229332
Eubacterium maltosivorans	0.0298917		Hungatella hathewayi	0.022873
Nocardia cyriacigeorgica	0.0298636		Micromonospora arida	0.0228533
Bifidobacterium scardovii	0.0296805		Blautia hansenii	0.0226744
Collinsella phocaeensis	0.0295935		Parvimonas micra	0.0224328
Pseudoflavonifractor capillosus	0.0294032		Eubacterium maltosivorans	0.0217227
Streptomyces yerevanensis	0.0290574		Micromonospora orduensis	0.021438
Holdemanella biformis	0.0289829		Senegalimassilia anaerobia	0.0213699
Massilioclostridium coli	0.0285642		Klebsiella quasivariicola	0.0212967
Bifidobacterium gallinarum	0.0282834		Enteroscipio rubneri	0.0212267
Luteococcus japonicus	0.028203		Mycolicibacterium fortuitum	0.0208554
Streptococcus sanguinis	0.0278842		Enterobacter ludwigii	0.0206773
Streptococcus rubneri	0.0278185		Lactobacillus crispatus	0.0206261
Oceanivirga salmonicida	0.0274935		Paraeggerthella hongkongensis	0.0205563
Acidaminococcus timonensis	0.0274547		Holdemanella biformis	0.0205415
Lactobacillus salivarius	0.0266805		Escherichia albertii	0.0205286
Enterocloster clostridioformis	0.0257423		Erysipelatoclostridium ramosum	0.0203659
Catenibacillus scindens	0.0257263		Micrococcus yunnanensis	0.0202335
Clostridium celatum	0.0254845		Coprococcus eutactus	0.0200461
Rubneribacter badeniensis	0.0252545		Clostridium paraputrificum	0.0196456
Catabacter hongkongensis	0.0251199		Bacteroides mediterraneensis	-0.0197746
Clostridium paraputrificum	0.0250204		Bacteroides congonensis	-0.0200966
Lactobacillus vaginalis	0.024994		Bacteroides caecimuris	-0.0203159
Bifidobacterium pseudolongum	0.0249681		Alistipes megaguti	-0.0214636
Mediterraneibacter massiliensis	0.0248388		Phocaeicola coprophilus	-0.0214689
Lactobacillus reuteri	0.0246215		Hungatella effluvii	-0.0214904
Nocardia aobensis	0.0242856		Bacteroides gallinarum	-0.0224822
Acinetobacter lwoffii	0.0242853		Bacteroides timonensis	-0.0226995
Intestinimonas massiliensis	0.0241462		Bacteroides togonis	-0.0227169
Nonomuraea zeae	0.0236599		Anaerotignum faecicola	-0.0228928
Faecalicoccus pleomorphus	0.023344		Sutterella faecalis	-0.0229676
Alistipes ihumii	0.0232366		Bacteroides nordii	-0.0233231
Christensenella minuta	0.0231079		Prevotellamassilia timonensis	-0.0234204
Citrobacter koseri	0.0229125		Prevotella intermedia	-0.0236436
Leuconostoc mesenteroides	0.0225728		Bacteroides faecis	-0.0237564
Acinetobacter proteolyticus	0.0225586		Alistipes dispar	-0.024607
Lactobacillus sakei	0.0225379		Bacteroides intestinalis	-0.0247007
Actinomyces oris	0.0225042		Mesosutterella multiformis	-0.0249208
Mycobacterium lehmannii	0.0224846		Bacteroides clarus	-0.0252201
Blautia producta	0.0223456		Intestinimonas timonensis	-0.0254013
Acinetobacter nosocomialis	0.0215671		Acidaminococcus intestini	-0.0254952
Enterococcus gallinarum	0.0213964		Akkermansia muciniphila	-0.0264333
Serratia fonticola	0.0205443		Phocaeicola barnesiae	-0.0266841
Stenotrophomonas maltophilia	0.0203699		Bacteroides finegoldii	-0.0270957
Mycolicibacterium elephantis	0.0203593		Prevotella copri	-0.0289833
Enterococcus durans	0.0200993		Duodenibacillus massiliensis	-0.0303325
Angelakisella massiliensis	0.0198995		Phocaeicola salanitronis	-0.0305347
Lactobacillus mulieris	0.0198022		Butyricimonas faecalis	-0.031774
Prevotella ihumii	-0.0201088		Bacteroides bouchesdurhonensis	-0.0320181
Bifidobacterium thermophilum	-0.0201088		Phocaeicola coprocola	-0.0332414
Bacteroides congonensis	-0.0210057		Alistipes finegoldii	-0.033824
Bacteroides rodentium	-0.0210361		Parabacteroides goldsteinii	-0.0339455
Bifidobacterium thermacidophilum	-0.0210467		Butyricimonas faecihominis	-0.0345325
Phocaeicola salanitronis	-0.0210651		Paraprevotella xylaniphila	-0.0355149
Alistipes provencensis	-0.0212494		Intestinimonas butyriciproducens	-0.0359697
Olsenella scatoligenes	-0.0216956		Prevotella marseillensis	-0.0364218
Dakarella massiliensis	-0.0216974		Prevotella rara	-0.0370412
Staphylococcus epidermidis	-0.0219449		Phascolarctobacterium faecium	-0.0374459
Dialister massiliensis	-0.0223081		Bacteroides acidifaciens	-0.03913
Prevotella buccae	-0.0223494		Alistipes indistinctus	-0.0397268
Sutterella parvirubra	-0.0227479		Bacteroides koreensis	-0.0420525
Haemophilus parainfluenzae	-0.0227589		Bacteroides fragilis	-0.0437814
Bacteroides timonensis	-0.0232586		Parasutterella excrementihominis	-0.0457284
Coprobacter fastidiosus	-0.0250688		Desulfovibrio piger	-0.0458357
Butyricimonas paravirosa	-0.0255061		Butyricimonas paravirosa	-0.046514
Parabacteroides merdae	-0.0256733		Butyricimonas virosa	-0.0483054
Prevotella rara	-0.0258201		Alistipes ihumii	-0.04908
Cutibacterium acnes	-0.0260794		Sutterella wadsworthensis	-0.0497002
Sutterella faecalis	-0.0261442		Bacteroides caccae	-0.0505439
Bacteroides salyersiae	-0.0262309		Phocaeicola massiliensis	-0.0507549
Parabacteroides acidifaciens	-0.026293		Alistipes senegalensis	-0.0511041
Bacteroides eggerthii	-0.0271758		Alistipes communis	-0.0513491
Bacteroides ndongoniae	-0.0274469		Bilophila wadsworthia	-0.0523393
Prevotella colorans	-0.0277792		Alistipes putredinis	-0.0534934
Bacteroides kribbi	-0.0281571		Barnesiella intestinihominis	-0.0547647
Intestinimonas butyriciproducens	-0.0288646		Alistipes onderdonkii	-0.0569763
Megamonas rupellensis	-0.0294575		Bacteroides stercoris	-0.060027
Parabacteroides goldsteinii	-0.0296341		Phocaeicola sartorii	-0.0616872
Alistipes indistinctus	-0.0298295		Flavonifractor plautii	-0.0619287
Bacteroides caecimuris	-0.0300691		Bacteroides cellulosilyticus	-0.0621038
Succinivibrio dextrinosolvens	-0.0301223		Bacteroides ovatus	-0.0647563
Pseudomonas syringae	-0.0304261		Parabacteroides merdae	-0.0649714
Enterobacter kobei	-0.0312818		Alistipes shahii	-0.0686496
Libanicoccus massiliensis	-0.0321848		Phocaeicola vulgatus	-0.0730051
Megasphaera elsdenii	-0.0327095		Bacteroides uniformis	-0.0753702
Anaerobiospirillum thomasii	-0.0331892		Dysosmobacter welbionis	-0.0771363
Bilophila wadsworthia	-0.0334186		Phocaeicola dorei	-0.0788456
Comamonas kerstersii	-0.0336426		Bacteroides xylanisolvens	-0.0907013
Bacteroides uniformis	-0.0337993		Parabacteroides distasonis	-0.092857
Alistipes communis	-0.033945		Bacteroides thetaiotaomicron	-0.0946247
Paraprevotella clara	-0.0351265
Alistipes finegoldii	-0.0352397
Enterobacter roggenkampii	-0.03543
Fusobacterium necrogenes	-0.0358903
Paraprevotella xylaniphila	-0.0363679
Bacteroides ilei	-0.0368571
Phocaeicola barnesiae	-0.0369914
Prevotella bivia	-0.0371311
Mitsuokella jalaludinii	-0.0375863
Ruminococcus champanellensis	-0.0376365
Enterobacter asburiae	-0.0380578
Bacteroides intestinalis	-0.038243
Bacteroides stercorirosoris	-0.038613
Roseburia inulinivorans	-0.038966
Klebsiella variicola	-0.0399018
Prevotella intermedia	-0.0401345
Phascolarctobacterium faecium	-0.0406829
Butyrivibrio crossotus	-0.0411562
Bacteroides fragilis	-0.0414646
Escherichia coli	-0.0421016
Alistipes putredinis	-0.0427049
Phocaeicola coprophilus	-0.0428266
Phocaeicola dorei	-0.0429546
Bacteroides nordii	-0.0432414
Bacteroides acidifaciens	-0.0432675
Butyricimonas virosa	-0.0441896
Treponema succinifaciens	-0.044412
Sutterella wadsworthensis	-0.0498773
Butyricimonas faecihominis	-0.0505535
Duodenibacillus massiliensis	-0.051735
Bacteroides mediterraneensis	-0.0522275
Mitsuokella multacida	-0.052786
Alistipes senegalensis	-0.0552413
Bacteroides koreensis	-0.0558025
Phascolarctobacterium succinatutens	-0.0558211
Mesosutterella multiformis	-0.0560001
Phocaeicola coprocola	-0.0603763
Victivallis vadensis	-0.0618148
Bacteroides faecis	-0.0621632
Butyricimonas faecalis	-0.0625333
Klebsiella pneumoniae	-0.0628996
Phocaeicola sartorii	-0.0631976
Bacillus luti	-0.0658994
Bacteroides bouchesdurhonensis	-0.0666476
Parasutterella excrementihominis	-0.0670456
Bacteroides xylanisolvens	-0.0707812
Phocaeicola vulgatus	-0.0721908
Phocaeicola massiliensis	-0.073435
Alistipes shahii	-0.0757227
Parabacteroides distasonis	-0.0873006
Bacteroides ovatus	-0.0978221
Prevotella lascolaii	-0.101465
Bacteroides thetaiotaomicron	-0.102428
Prevotella pectinovora	-0.103237
Bacteroides stercoris	-0.103595
Prevotella copri	-0.110497
Prevotella stercorea	-0.117409
Prevotellamassilia timonensis	-0.127584

## Sheet: Table_S6
Table S6. Viability of PRL2024 and PRL2025 when exposed to human gastrointestinal challages.
Conditions	Viable PRL2024 cells*	Non-viable PRL2024 cells*
M17 + 2% LAC	0.984703	0.0152966
NACL 2%	0.913235	0.0867648
NACL 6%	0.892551	0.107449
NACL 10%	0.877701	0.122299
OX GALL 0.5%	0.982988	0.0170116
OX GALL 1%	0.966547	0.0334528
OX GALL 2%	0.979292	0.0207077
PH2	0.00661916	0.993381
PH3	0.85952	0.14048
PH4	0.992341	0.00765858
Conditions	Viable PRL2025 cells*	Non-viable PRL2025 cells*
M17 + 2% LAC	0.988242	0.0117575
NACL 2%	0.956223	0.0437766
NACL 6%	0.973505	0.0264954
NACL 10%	0.975426	0.0245741
OX GALL 0.5%	0.87098	0.12902
OX GALL 1%	0.795278	0.204722
OX GALL 2%	0.713906	0.286094
PH2	0.00469491	0.995305
PH3	0.917588	0.0824117
PH4	0.973002	0.026998
*Data are expressed as the average of the obtained triplicates

## Sheet: Table_S7
Table S7. LAB gene expression on Caco-2/HT29-MTX monolayers.
	PRL2024			PRL2025				PRL2024								PRL2025
	UP	DOWN		UP	DOWN			Locus_tag	logFC	logCPM	PValue	FDR	eggNOG	Annotation		Locus_tag	logFC	logCPM	PValue	FDR	eggNOG	Annotation
J	8	2		10	6	Translation, ribosomal structure and biogenesis		PRL2024_1726	3.55788	0.68336	0.00143318	0.0258009	S	iron-sulfur cluster assembly protein		PRL2025_1827	5.42274	0.631014	0.000285057	0.00541748	-	gamma-glutamylcysteine synthetase
K	12	4		3	5	Transcription		PRL2024_2220	3.17613	1.65315	7.717e-06	0.000476839	S	pyridoxamine 5'-phosphate oxidase family protein		PRL2025_1030	3.11687	1.2215	0.000714945	0.0103531	L	hypothetical protein
L	1	6		10	18	Replication, recombination and repair		PRL2024_0936	2.88194	1.69123	5.01512e-05	0.00214099	-	hypothetical protein		PRL2025_1809	2.76827	1.40799	0.000125948	0.00310289	G	alpha,alpha-phosphotrehalase
D	0	2		5	0	Cell cycle control, cell division, chromosome partitioning		PRL2024_0463	2.68523	8.55829	6.39568e-14	8.49666e-11	O	co-chaperone GroES		PRL2025_1026	2.69886	7.26887	2.48414e-10	6.73202e-08	L	uracil-DNA glycosylase family protein
V	2	0		2	7	Defense mechanisms		PRL2024_0648	2.57172	3.6828	1.71016e-09	7.57315e-07	-	hypothetical protein		PRL2025_0901	2.68022	4.04326	3.41828e-08	3.24224e-06	-	GBS Bsp-like repeat-containing protein
T	0	1		3	3	Signal transduction mechanisms		PRL2024_1030	2.49755	3.91665	1.5974e-09	7.57315e-07	-	hypothetical protein		PRL2025_0851	2.66228	1.55441	0.000405817	0.00692847	L	DNA-processing protein DprA
M	3	4		12	5	Cell wall/membrane/envelope biogenesis		PRL2024_1806	2.40578	1.89978	1.05788e-05	0.000585579	O	bacteriocin immunity protein		PRL2025_0907	2.39103	4.55182	1.64971e-07	1.20365e-05	G	pullulanase
N	0	0		1	0	Cell motility		PRL2024_0549	2.35472	0.803448	0.00358044	0.0459577	-	hypothetical protein		PRL2025_1513	2.32822	7.78353	2.65126e-08	2.64708e-06	L	3'-5' exonuclease
U	1	2		0	1	Intracellular trafficking, secretion, and vesicular transport		PRL2024_0130	2.344	2.38026	1.14735e-06	0.000108875	U	SugE family quaternary ammonium compound efflux SMR transporter		PRL2025_0902	2.31571	4.03368	5.5231e-07	3.37978e-05	M	GBS Bsp-like repeat-containing protein
O	9	1		1	3	Posttranslational modification, protein turnover, chaperones		PRL2024_2266	2.25866	1.62222	0.000425662	0.0107713	-	hypothetical protein		PRL2025_0905	2.30048	4.33088	4.58794e-07	2.9011e-05	G	pullulanase
C	2	10		3	3	Energy production and conversion		PRL2024_0547	2.23472	3.20959	4.65781e-06	0.000334481	K	sigma-70 family RNA polymerase sigma factor		PRL2025_0423	2.28476	7.64242	4.43842e-08	4.00938e-06	M	LysM peptidoglycan-binding domain-containing protein
G	4	14		10	3	Carbohydrate transport and metabolism		PRL2024_0331	2.18663	1.5047	0.000186424	0.00589677	-	hypothetical protein		PRL2025_0908	2.27364	3.73768	2.38203e-06	0.000105086	-	amylopullulanase
E	10	4		1	22	Amino acid transport and metabolism		PRL2024_0714	2.18459	2.97435	8.3003e-06	0.000490087	-	hypothetical protein		PRL2025_1139	2.24339	1.1284	0.00548197	0.0469941	-	CrcB family protein
F	4	4		6	5	Nucleotide transport and metabolism		PRL2024_0694	2.15665	1.62644	0.000179402	0.00574304	S	(4Fe-4S)-binding protein		PRL2025_0422	2.19508	5.98428	2.7622e-07	1.87139e-05	-	hypothetical protein
H	2	3		1	3	Coenzyme transport and metabolism		PRL2024_0978	2.12875	1.97008	8.64461e-05	0.00307901	K	phage antirepressor KilAC domain-containing protein		PRL2025_0903	2.12963	5.74534	6.14043e-07	3.64013e-05	M	GBS Bsp-like repeat-containing protein
I	0	0		0	2	Lipid transport and metabolism		PRL2024_0180	2.10886	3.4458	1.77774e-07	2.77851e-05	-	hypothetical protein		PRL2025_0585	2.09136	3.07814	5.17449e-05	0.00144353	S	Gfo/Idh/MocA family oxidoreductase
P	2	4		3	9	Inorganic ion transport and metabolism		PRL2024_0903	2.1083	5.66473	1.05384e-08	2.80006e-06	V	ABC transporter permease		PRL2025_0619	2.0445	8.49033	6.83256e-07	3.82877e-05	G	glycerate kinase
Q	1	0		1	1	Secondary metabolites biosynthesis, transport and catabolism		PRL2024_0407	2.03166	4.11094	2.43712e-07	3.40812e-05	K	helix-turn-helix transcriptional regulator		PRL2025_1021	2.03988	8.58046	7.32672e-07	3.97108e-05	S	phosphopentomutase
R	0	0		0	0	General function prediction only		PRL2024_0580	2.02484	10.1374	5.54698e-09	1.84229e-06	-	hypothetical protein		PRL2025_0618	2.00173	7.00496	1.52709e-06	7.42793e-05	V	MmcQ/YjbR family DNA-binding protein
S	20	14		22	17	Function unknown		PRL2024_1495	1.99316	2.78641	7.19492e-05	0.00277057	M	hypothetical protein		PRL2025_1451	1.90288	6.64677	4.97928e-06	0.000200972	L	KH domain-containing protein
								PRL2024_0458	1.97587	3.36834	1.15274e-05	0.000625068	-	hypothetical protein		PRL2025_1804	1.87062	4.07621	4.48431e-05	0.00130873	C	bifunctional acetaldehyde-CoA/alcohol dehydrogenase
								PRL2024_0381	1.94063	4.15829	7.9553e-07	8.45489e-05	K	PadR family transcriptional regulator		PRL2025_1001	1.81934	6.42795	1.30364e-05	0.000484902	S	lipopolysaccharide biosynthesis protein
								PRL2024_1403	1.92667	1.76769	0.00151732	0.0265231	-	hypothetical protein		PRL2025_0617	1.78977	4.80304	3.85918e-05	0.00118955	-	MmcQ/YjbR family DNA-binding protein
								PRL2024_2536	1.92137	4.4671	7.18616e-07	8.30157e-05	S	YqeG family HAD IIIA-type phosphatase		PRL2025_1511	1.76325	3.34776	0.000337455	0.00613191	L	IS3 family transposase
								PRL2024_2510	1.91847	1.50693	0.00199928	0.0312476	K	sigma-70 family RNA polymerase sigma factor		PRL2025_0839	1.75748	6.28717	2.63673e-05	0.000909431	L	IS30 family transposase
								PRL2024_0904	1.91368	4.48091	8.34213e-07	8.52502e-05	V	ABC transporter ATP-binding protein		PRL2025_1512	1.75256	7.80484	1.80989e-05	0.000647803	K	MerR family transcriptional regulator
								PRL2024_1590	1.90821	4.6586	7.84749e-07	8.45489e-05	S	VIT family protein		PRL2025_0608	1.69513	5.69052	6.44459e-05	0.00172188	H	dephospho-CoA kinase
								PRL2024_1594	1.90818	5.00189	5.02574e-07	6.06972e-05	K	MerR family transcriptional regulator		PRL2025_0712	1.68702	11.395	3.09419e-05	0.00101201	D	DivIVA domain-containing protein
								PRL2024_0680	1.83986	9.33568	1.01672e-07	1.81121e-05	O	ATP-dependent Clp protease proteolytic subunit ClpP		PRL2025_0906	1.67591	3.21639	0.000672891	0.00989515	G	pullulanase
								PRL2024_0503	1.79948	2.99513	3.2837e-05	0.00158632	S	tRNA (adenosine(37)-N6)-threonylcarbamoyltransferase complex ATPase subunit type 1 TsaE		PRL2025_0708	1.65488	11.1662	4.31375e-05	0.00127862	S	YggS family pyridoxal phosphate-dependent enzyme
								PRL2024_0464	1.78693	10.8121	2.09398e-07	3.09095e-05	O	chaperonin GroEL		PRL2025_0584	1.65436	2.9747	0.000785625	0.0110404	S	Gfo/Idh/MocA family oxidoreductase
								PRL2024_0649	1.75883	7.86219	4.19523e-07	5.30797e-05	S	YitT family protein		PRL2025_1053	1.64233	4.51929	0.000166589	0.00363301	F	YbaN family protein
								PRL2024_0817	1.71571	6.64909	1.08678e-06	0.000106948	E	cystathionine gamma-synthase		PRL2025_1054	1.59783	8.19091	8.34742e-05	0.00219931	S	MBL fold metallo-hydrolase
								PRL2024_0362	1.70011	4.97614	2.93342e-06	0.000229238	S	RNA polymerase epsilon subunit		PRL2025_0357	1.59266	5.98222	0.000137843	0.00334824	S	hypothetical protein
								PRL2024_2305	1.67563	6.42175	1.93587e-06	0.000165923	K	arginine repressor		PRL2025_1391	1.58929	9.2988	8.67163e-05	0.00225344	M	hypothetical protein
								PRL2024_0599	1.64416	2.52516	0.000455135	0.0113018	G	tautomerase family protein		PRL2025_0250	1.57562	9.01562	9.98804e-05	0.00252631	D	segregation/condensation protein A
								PRL2024_0502	1.63568	5.57913	6.51783e-06	0.000444048	-	ATPase		PRL2025_1005	1.57244	7.23536	0.00012226	0.00305167	M	nucleotide sugar dehydrogenase
								PRL2024_1175	1.61793	5.16153	7.52588e-06	0.000476839	F	orotate phosphoribosyltransferase		PRL2025_1090	1.55573	6.12884	0.000180928	0.00383899	S	YSIRK-type signal peptide-containing protein
								PRL2024_1711	1.5856	7.99958	4.08218e-06	0.000301288	J	type B 50S ribosomal protein L31		PRL2025_0904	1.55314	5.03258	0.000259176	0.00506863	G	pullulanase
								PRL2024_0627	1.57549	5.7245	1.01695e-05	0.000574903	M	lysozyme family protein		PRL2025_1694	1.54485	3.81503	0.000792913	0.0110404	M	CHAP domain-containing protein
								PRL2024_0661	1.56444	5.20369	1.71625e-05	0.000844459	K	CtsR family transcriptional regulator		PRL2025_1452	1.53779	5.38579	0.000241458	0.00486206	J	30S ribosomal protein S16
								PRL2024_1363	1.55564	2.08677	0.00321033	0.0432987	H	bifunctional hydroxymethylpyrimidine kinase/phosphomethylpyrimidine kinase		PRL2025_0709	1.53569	10.2843	0.000141201	0.00334824	D	cell division protein SepF
								PRL2024_1591	1.54719	3.99147	7.64284e-05	0.002901	P	transcriptional repressor		PRL2025_0022	1.52625	8.44418	0.000161318	0.00363301	F	ribose-phosphate diphosphokinase
								PRL2024_1096	1.54396	4.28894	5.07649e-05	0.00214099	S	acid phosphatase/vanadium-dependent haloperoxidase protein		PRL2025_0341	1.52596	5.83155	0.000285581	0.00541748	S	YlbF family regulator
								PRL2024_1341	1.5411	3.57079	0.000197312	0.00598405	S	Transglycosylase associated protein		PRL2025_1008	1.52342	6.06748	0.000248696	0.00491434	M	NAD-dependent epimerase/dehydratase family protein
								PRL2024_1425	1.51092	3.50165	0.000351406	0.00924442	E	VOC family protein		PRL2025_0559	1.51098	4.201	0.000843613	0.0115132	S	alpha/beta hydrolase
								PRL2024_1428	1.4608	4.99529	9.36515e-05	0.00323159	K	HTH-type transcriptional regulator PetP-like		PRL2025_0244	1.51097	8.94626	0.000187136	0.00390106	S	YneF family protein
								PRL2024_1361	1.44771	2.41289	0.00167992	0.0277239	-	D-Ala-teichoic acid biosynthesis protein		PRL2025_1000	1.49881	4.92997	0.000457043	0.00744373	M	dTDP-4-dehydrorhamnose 3,5-epimerase family protein
								PRL2024_2531	1.43507	2.83099	0.000829996	0.0168344	-	hypothetical protein		PRL2025_1803	1.49854	3.15752	0.00185941	0.0207439	C	bifunctional acetaldehyde-CoA/alcohol dehydrogenase
								PRL2024_1842	1.43142	5.56032	6.31576e-05	0.00247018	S	YdcF family protein		PRL2025_1007	1.49244	5.21824	0.000466228	0.0074952	M	GDP-mannose 4,6-dehydratase
								PRL2024-pl4_55	1.41691	3.61314	0.000300166	0.00839516	L	BRCT domain-containing protein		PRL2025_1009	1.48184	6.35209	0.000339405	0.00613191	M	glycosyltransferase family 1 protein
								PRL2024_2539	1.40415	8.53128	4.07857e-05	0.00183674	O	molecular chaperone DnaJ		PRL2025_0826	1.48139	6.2675	0.000356635	0.00638241	N	glycoside hydrolase family 73 protein
								PRL2024_2099	1.39075	7.28731	5.0044e-05	0.00214099	J	30S ribosomal protein S15		PRL2025_1901	1.47217	8.76372	0.000271775	0.00526079	J	50S ribosomal protein L32
								PRL2024-pl4_40	1.37513	3.59826	0.00153088	0.0265494	-	hypothetical protein		PRL2025_1002	1.45885	6.34034	0.000409061	0.00692847	G	NAD-dependent epimerase/dehydratase family protein
								PRL2024_0826	1.37466	3.42206	0.00062066	0.0144657	J	GNAT family N-acetyltransferase		PRL2025_1194	1.45723	4.98103	0.000610858	0.00912439	-	hypothetical protein
								PRL2024_2532	1.36654	5.55365	0.000125203	0.00410698	S	hypothetical protein		PRL2025_1644	1.45055	6.33732	0.000432005	0.00718871	G	mannose-6-phosphate isomerase, class I
								PRL2024_2290	1.36344	3.53103	0.000403415	0.0103065	S	YqgQ family protein		PRL2025_0706	1.45029	10.3892	0.00031439	0.00584704	D	cell division protein FtsA
								PRL2024_1052	1.36192	10.2658	6.32188e-05	0.00247018	O	nucleotide exchange factor GrpE		PRL2025_1010	1.44341	7.49268	0.000385096	0.00676413	M	sugar transferase
								PRL2024_0818	1.36029	6.66631	9.23501e-05	0.00322861	E	cysteine synthase A		PRL2025_1019	1.41048	7.11265	0.000526766	0.00812419	P	chloride channel protein
								PRL2024_2330	1.35312	3.87707	0.000780059	0.0163198	-	hypothetical protein		PRL2025_0776	1.37995	9.62681	0.000599901	0.00903184	S	ATP-binding cassette domain-containing protein
								PRL2024_1713	1.33475	3.38742	0.00167511	0.0277239	S	pyrimidine dimer DNA glycosylase/endonuclease V		PRL2025_0711	1.37904	10.3485	0.000597358	0.00903184	T	RNA-binding protein
								PRL2024-pl4_50	1.31365	5.98647	0.000230366	0.00672617	-	conjugal transfer protein TraD		PRL2025_1016	1.37465	7.22938	0.000728766	0.0104733	F	type 1 glutamine amidotransferase
								PRL2024_0483	1.30869	4.62691	0.000490718	0.0120726	G	PTS sugar transporter subunit IIB		PRL2025_1181	1.35645	6.7664	0.000902208	0.0119685	E	VOC family protein
								PRL2024_2217	1.28639	3.35657	0.00383932	0.0476686	-	bacteriocin		PRL2025_0631	1.3392	8.49249	0.000884335	0.011814	C	L-lactate dehydrogenase
								PRL2024_2465	1.28079	4.1808	0.000771122	0.0162609	-	hypothetical protein		PRL2025_0247	1.32445	7.69137	0.00104945	0.0130118	S	metallophosphoesterase
								PRL2024_1051	1.28063	10.7647	0.000162492	0.00526512	K	transcriptional regulator of heat-shock genes		PRL2025_0129	1.31885	9.19479	0.00103871	0.0129634	K	DNA-directed RNA polymerase subunit delta
								PRL2024_0724	1.27511	4.68878	0.000686335	0.0151619	S	hypothetical protein		PRL2025_1081	1.31825	5.91025	0.0014854	0.0171817	S	esterase family protein
								PRL2024_0183	1.27047	4.43138	0.000529818	0.0127975	F	dUTP diphosphatase		PRL2025_0707	1.31785	11.2633	0.0010112	0.0127036	D	cell division protein FtsZ
								PRL2024_1912	1.24389	5.17444	0.000510929	0.0124545	M	GNAT family N-acetyltransferase		PRL2025_0999	1.31424	5.68519	0.00155873	0.0179207	M	glycosyltransferase
								PRL2024_1931	1.23897	5.36249	0.000604421	0.0142531	E	amino acid ABC transporter ATP-binding protein		PRL2025_1528	1.30585	7.22562	0.00126666	0.0153048	Q	class I SAM-dependent methyltransferase
								PRL2024_0197	1.2383	6.20505	0.000299864	0.00839516	J	50S ribosomal protein L28		PRL2025_0468	1.29713	5.41507	0.00217257	0.0231538	L	DNA replication initiation control protein YabA
								PRL2024_0359	1.2266	6.27592	0.000445468	0.0111661	F	adenosine deaminase		PRL2025_1018	1.29616	6.37335	0.00160628	0.0183561	P	chloride channel protein
								PRL2024_1679	1.21298	5.36181	0.000707177	0.0153453	J	ribosome maturation factor RimM		PRL2025_0633	1.29611	7.46789	0.00135648	0.0161839	F	shikimate kinase
								PRL2024_2218	1.18098	3.919	0.00299687	0.042527	-	hypothetical protein		PRL2025_1853	1.2884	9.25793	0.00134089	0.0160992	J	30S ribosomal protein S19
								PRL2024_2228	1.15501	5.91018	0.000917638	0.0181953	S	YitT family protein		PRL2025_0581	1.28777	7.93027	0.00142982	0.016743	S	hypothetical protein
								PRL2024_2258	1.14619	7.47548	0.000825865	0.0168344	O	U32 family peptidase		PRL2025_1056	1.28361	8.00775	0.00144451	0.0168113	K	response regulator YycF
								PRL2024_1655	1.14349	4.0109	0.00228394	0.0340923	E	MFS transporter		PRL2025_1480	1.28057	9.53623	0.00140982	0.0167152	J	DEAD/DEAH box helicase
								PRL2024_2267	1.13352	4.66418	0.00146629	0.0258009	-	hypothetical protein		PRL2025_0420	1.27654	6.33294	0.0018699	0.0207439	S	YozE family protein
								PRL2024_0065	1.13168	4.77252	0.00219635	0.0331528	-	Rgg/GadR/MutR family transcriptional regulator		PRL2025_0248	1.26709	7.36656	0.00173212	0.0195585	S	CBS domain-containing protein
								PRL2024_1589	1.13059	4.80933	0.00230673	0.03424	S	VIT family protein		PRL2025_0400	1.25861	5.60783	0.0025403	0.0259142	J	GNAT family N-acetyltransferase
								PRL2024_0581	1.11282	11.3957	0.000993844	0.0195175	O	AAA family ATPase		PRL2025_1020	1.24419	8.29255	0.00196309	0.0214022	F	purine-nucleoside phosphorylase
								PRL2024_0275	1.11073	5.89942	0.00161373	0.0269666	S	aldo/keto reductase		PRL2025_1082	1.23742	9.09398	0.00203625	0.022073	S	ribonuclease J
								PRL2024_2584	1.10178	4.28645	0.0034082	0.0450748	K	TetR/AcrR family transcriptional regulator		PRL2025_0175	1.23515	6.33904	0.00254087	0.0259142	-	hypothetical protein
								PRL2024_1671	1.1007	4.78618	0.00346469	0.0451258	-	hypothetical protein		PRL2025_1055	1.23356	8.71423	0.00212205	0.0228337	T	cell wall metabolism sensor histidine kinase VicK
								PRL2024_2260	1.09954	4.04676	0.0034438	0.0450748	H	methyltransferase domain-containing protein		PRL2025_0604	1.22525	7.46319	0.00251908	0.0259142	S	rRNA maturation RNase YbeY
								PRL2024_0834	1.09712	5.17152	0.00253368	0.0367868	E	bifunctional glutamate N-acetyltransferase/amino-acid acetyltransferase ArgJ		PRL2025_1347	1.21733	8.08448	0.00249218	0.0258343	L	primosomal protein N'
								PRL2024_1757	1.09379	4.71102	0.0030671	0.042527	E	type I 3-dehydroquinate dehydratase		PRL2025_1022	1.18867	9.32869	0.00298542	0.0299648	G	phosphopentomutase
								PRL2024_1079	1.09238	4.79244	0.00390043	0.0482021	Q	cysteine hydrolase family protein		PRL2025_1117	1.18486	9.69805	0.00306775	0.030629	F	adenine phosphoribosyltransferase
								PRL2024_2171	1.09015	6.00697	0.00156032	0.0265494	S	Transglycosylase associated protein		PRL2025_1107	1.18431	9.09578	0.0031283	0.0309083	L	DNA repair protein RecN
								PRL2024_0764	1.08393	6.37327	0.00189658	0.0299953	J	GNAT family N-acetyltransferase		PRL2025_1714	1.16954	8.39813	0.00359461	0.0346141	S	DNA recombination protein RmuC
								PRL2024_1053	1.08289	11.9769	0.00134383	0.0249689	O	molecular chaperone DnaK		PRL2025_0612	1.16384	6.07774	0.00475312	0.0423318	O	SsrA-binding protein SmpB
								PRL2024_1805	1.07785	5.01217	0.00247898	0.0361904	S	YagU family protein		PRL2025_1532	1.15848	9.30393	0.00381675	0.035978	J	ribosome assembly RNA-binding protein YhbY
								PRL2024_1389	1.07492	8.02915	0.00157767	0.0265494	E	branched-chain amino acid aminotransferase		PRL2025_0882	1.15492	9.41623	0.00393407	0.036583	S	phasin family protein
								PRL2024_1646	1.06975	9.88657	0.00156419	0.0265494	F	phosphoribosylformylglycinamidine synthase subunit PurL		PRL2025_0695	1.14033	8.14301	0.00451376	0.0405811	V	serine hydrolase
								PRL2024_0013	1.04575	5.47131	0.00314465	0.042871	J	aminoacyl-tRNA hydrolase		PRL2025_1006	1.13617	7.32804	0.00487568	0.0432204	G	NAD-dependent epimerase/dehydratase family protein
								PRL2024_2180	1.03271	4.91324	0.00383592	0.0476686	G	glucosamine-6-phosphate deaminase		PRL2025_1855	1.12805	8.01335	0.00505237	0.0441675	J	50S ribosomal protein L23
								PRL2024_0630	1.02014	6.64641	0.00307309	0.042527	E	phosphoserine phosphatase SerB		PRL2025_1924	1.12603	8.72977	0.00500142	0.0439245	J	replicative DNA helicase
								PRL2024_0102	1.01953	4.87122	0.00306944	0.042527	J	50S ribosomal protein L32		PRL2025_1048	1.11556	10.3599	0.00519774	0.0450234	P	cation-translocating P-type ATPase
								PRL2024_2604	1.01462	6.39702	0.00344158	0.0450748	K	pur operon repressor		PRL2025_0252	1.11157	8.54746	0.00555613	0.0472645	J	rRNA pseudouridine synthase
								PRL2024_0497	1.01135	6.90981	0.00309164	0.0425621	G	PTS glucose transporter subunit IIA		PRL2025_0611	1.10347	8.12671	0.00595478	0.0486906	J	ribonuclease R
								PRL2024_0629	1.00975	7.16845	0.00325604	0.0436935	C	phosphoglycerate dehydrogenase		PRL2025_0701	1.10311	11.1817	0.00569526	0.0480174	T	translational GTPase TypA
								PRL2024_1352	1.00817	5.7766	0.00376484	0.0471849	E	3-deoxy-7-phosphoheptulonate synthase		PRL2025_0079	1.10254	9.36412	0.00584283	0.0486906	S	SseB family protein
								PRL2024_2192	1.0077	6.34238	0.00371133	0.0468806	P	Nramp family divalent metal transporter		PRL2025_0524	-1.10683	7.72267	0.00592044	0.0486906	J	tRNA preQ1(34) S-adenosylmethionine ribosyltransferase-isomerase QueA
								PRL2024_1351	1.00324	7.16335	0.00350176	0.0453862	C	lactate oxidase		PRL2025_1079	-1.13439	7.03249	0.00507706	0.0441798	-	hypothetical protein
								PRL2024_1182	-1.0016	10.1179	0.0030186	0.042527	S	iron-sulfur cluster biosynthesis family protein		PRL2025_0073	-1.13743	7.14054	0.00495901	0.0437547	M	D-alanyl-D-alanine carboxypeptidase PBP3
								PRL2024_0583	-1.01077	10.3503	0.00275968	0.0394218	C	type I glyceraldehyde-3-phosphate dehydrogenase		PRL2025_0529	-1.13983	5.61367	0.00594645	0.0486906	V	ABC transporter ATP-binding protein
								PRL2024_0085	-1.01973	5.94035	0.00367579	0.0467301	E	VOC family protein		PRL2025_1859	-1.1456	7.96762	0.00438573	0.0396177	L	Holliday junction branch migration DNA helicase RuvB
								PRL2024_2440	-1.0199	9.76348	0.00255943	0.0369587	C	bifunctional acetaldehyde-CoA/alcohol dehydrogenase		PRL2025_1477	-1.15863	5.50817	0.00549958	0.0469941	G	polysaccharide deacetylase family protein
								PRL2024-pl2_52	-1.02126	10.9377	0.00247582	0.0361904	C	FAD-dependent oxidoreductase		PRL2025_1400	-1.15952	5.25313	0.00599477	0.0488072	F	8-oxo-dGTP diphosphatase
								PRL2024_2186	-1.03527	11.9481	0.00215007	0.0328319	S	daptomycin-sensing surface protein LiaX		PRL2025_0091	-1.16745	11.1612	0.00347589	0.0338141	J	50S ribosomal protein L13
								PRL2024_0281	-1.03642	10.2778	0.00216254	0.0328336	F	anaerobic ribonucleoside-triphosphate reductase		PRL2025_0051	-1.17537	8.20021	0.00344384	0.033675	L	histidine kinase-like ATPase
								PRL2024_1058	-1.05811	10.1203	0.00174633	0.0281213	G	fructose-specific PTS transporter subunit EIIC		PRL2025_1317	-1.18661	5.86548	0.00422134	0.0386854	G	galactose mutarotase
								PRL2024_2478	-1.06868	13.2723	0.00154286	0.0265494	L	single-stranded DNA-binding protein		PRL2025_1621	-1.19569	7.22706	0.00316525	0.0311113	E	glutamate-5-semialdehyde dehydrogenase
								PRL2024_1354	-1.07583	8.07513	0.00157877	0.0265494	E	5-methyltetrahydropteroyltriglutamate--homocyste ine S-methyltransferase		PRL2025_0530	-1.20295	4.39389	0.0059121	0.0486906	S	ABC transporter permease
								PRL2024_0676	-1.08035	4.51627	0.00353411	0.0455832	C	citrate synthase		PRL2025_0577	-1.20722	6.978	0.00290446	0.0293072	L	DNA topoisomerase IV subunit A
								PRL2024_0500	-1.08989	5.61284	0.00214434	0.0328319	S	beta-phosphoglucomutase		PRL2025_1319	-1.20814	5.36915	0.00436226	0.0396177	G	UDP-glucose--hexose-1-phosphate uridylyltransferase
								PRL2024_2324	-1.09641	7.40055	0.00136409	0.0251693	-	hypothetical protein		PRL2025_1261	-1.21078	5.37099	0.00383107	0.035978	O	glutathione peroxidase
								PRL2024_2468	-1.09653	9.77302	0.00119732	0.0227235	M	MucBP domain-containing protein		PRL2025_1192	-1.2227	7.49921	0.00247446	0.0257915	K	PLP-dependent aminotransferase family protein
								PRL2024-pl4_33	-1.09678	8.79221	0.0012298	0.0231743	G	tagatose-bisphosphate aldolase		PRL2025_1431	-1.23762	4.53167	0.00465804	0.0416807	L	methylated-DNA--[protein]-cysteine S-methyltransferase
								PRL2024_1851	-1.09981	6.55138	0.00144159	0.0258009	-	hypothetical protein		PRL2025_0992	-1.24028	4.55091	0.00377942	0.035978	L	ISL3 family transposase
								PRL2024_1750	-1.10564	6.55747	0.00133632	0.0249689	G	substrate-binding domain-containing protein		PRL2025_0149	-1.24293	7.39646	0.0021305	0.0228337	J	30S ribosomal protein S15
								PRL2024_0416	-1.10729	5.72067	0.00174627	0.0281213	E	peptide ABC transporter substrate-binding protein		PRL2025_0638	-1.24325	10.0759	0.00190681	0.0209497	S	carboxymuconolactone decarboxylase family protein
								PRL2024_0525	-1.10791	7.84106	0.00118411	0.0227195	L	HU family DNA-binding protein		PRL2025_0092	-1.25021	10.2864	0.00179928	0.0201966	J	30S ribosomal protein S9
								PRL2024_0486	-1.11799	5.81209	0.00145959	0.0258009	G	PTS sugar transporter subunit IIC		PRL2025_1318	-1.26672	6.10445	0.00225218	0.023868	M	UDP-glucose 4-epimerase GalE
								PRL2024_1353	-1.13659	6.83046	0.000999014	0.0195175	C	methylenetetrahydrofolate reductase		PRL2025_1946	-1.28089	4.85808	0.00284779	0.0288891	S	hypothetical protein
								PRL2024_2313	-1.14498	7.83659	0.000802073	0.0165202	M	phage tail-type lysozyme domain-containing protein		PRL2025_0764	-1.28727	4.1315	0.00381815	0.035978	L	IS3 family transposase
								PRL2024-pl2_01	-1.14681	10.1827	0.000710378	0.0153453	O	S8 family serine peptidase		PRL2025_0895	-1.29347	5.62525	0.00191055	0.0209497	L	CRISPR-associated helicase/endonuclease Cas3
								PRL2024-pl2_38	-1.14747	4.71542	0.00190865	0.0300076	-	ParA family protein		PRL2025_0536	-1.29601	3.40272	0.00592287	0.0486906	J	pseudouridine synthase
								PRL2024_0705	-1.15321	6.61287	0.000860649	0.0173238	G	glucose-1-phosphate adenylyltransferase subunit GlgD		PRL2025_0894	-1.30692	3.89454	0.00437956	0.0396177	J	CRISPR-associated helicase/endonuclease Cas3
								PRL2024_0491	-1.155	10.4934	0.000646593	0.0148103	P	sn-glycerol-3-phosphate ABC transporter ATP-binding protein UgpC		PRL2025_1941	-1.31267	8.93232	0.00109402	0.0134763	F	IMP dehydrogenase
								PRL2024_2249	-1.15705	4.11221	0.00220852	0.0331528	F	galactokinase		PRL2025_0003	-1.32193	4.51152	0.00239395	0.0250902	L	ISL3 family transposase
								PRL2024_0612	-1.15773	8.09116	0.000681825	0.0151619	-	YolD-like family protein		PRL2025_0637	-1.32836	10.1847	0.00093075	0.0121203	I	acyl-CoA dehydrogenase family protein
								PRL2024_0155	-1.15918	7.33648	0.000733495	0.0157169	M	LPXTG cell wall anchor domain-containing protein		PRL2025_1574	-1.33221	5.14446	0.00170662	0.019386	S	ATP-binding cassette domain-containing protein
								PRL2024_0678	-1.16595	7.22321	0.000690474	0.0151619	C	aconitate hydratase AcnA		PRL2025_1421	-1.33746	3.97619	0.00310113	0.0308003	L	CRISPR-associated endonuclease Cas2
								PRL2024_1751	-1.168	7.13781	0.000671762	0.015126	P	sugar ABC transporter permease		PRL2025_1629	-1.35069	7.34434	0.000872718	0.0117415	L	ATP-dependent nuclease subunit B
								PRL2024_1603	-1.18373	4.16667	0.00173514	0.0281213	G	ROK family protein		PRL2025_1628	-1.36113	7.59379	0.000783288	0.0110404	L	helicase-exonuclease AddAB subunit AddA
								PRL2024_0099	-1.18516	4.45633	0.00183111	0.0293089	H	bacteriocin immunity protein		PRL2025_1493	-1.37028	7.90708	0.000687856	0.0100374	E	amino acid ABC transporter ATP-binding protein
								PRL2024_0885	-1.18765	6.79259	0.000592467	0.0141818	P	copper-translocating P-type ATPase		PRL2025_1573	-1.37236	5.37488	0.00111588	0.0136569	S	iron export ABC transporter permease subunit FetB
								PRL2024_2213	-1.1975	4.46163	0.0010693	0.0207382	G	fibronectin type III domain-containing protein		PRL2025_1474	-1.38758	5.34559	0.000932822	0.0121203	-	ABC transporter permease
								PRL2024_1344	-1.21005	5.23598	0.000798757	0.0165202	C	type 1 glycerol-3-phosphate oxidase		PRL2025_0105	-1.38763	3.33289	0.00421512	0.0386854	S	CHAP domain-containing protein
								PRL2024_1575	-1.22182	8.26432	0.000342656	0.00910438	G	beta-glucoside-specific PTS transporter subunit IIABC		PRL2025_0052	-1.40068	5.09415	0.000967985	0.0123485	-	hypothetical protein
								PRL2024_0663	-1.22405	10.8464	0.000304724	0.00843388	J	ribosome-associated translation inhibitor RaiA		PRL2025_1399	-1.40442	5.07429	0.00095255	0.0122924	E	transporter substrate-binding domain-containing protein
								PRL2024_1343	-1.22898	4.64156	0.000901134	0.0180024	U	aquaporin family protein		PRL2025_0120	-1.40473	10.1789	0.000477577	0.00754969	O	molecular chaperone DnaJ
								PRL2024_2193	-1.24058	6.8983	0.000339388	0.00910438	S	nitroreductase family protein		PRL2025_1203	-1.40478	4.55476	0.00119453	0.0145257	M	GNAT family N-acetyltransferase
								PRL2024_2157	-1.24642	3.37518	0.00314635	0.042871	-	hypothetical protein		PRL2025_0350	-1.41107	10.8815	0.000445925	0.00735583	E	cysteine synthase A
								PRL2024_1119	-1.2529	3.09491	0.00270402	0.0388356	L	DNA methylase		PRL2025_0336	-1.41654	9.98441	0.000428947	0.00718871	E	cystathionine gamma-synthase
								PRL2024_1828	-1.2614	8.13407	0.000223166	0.00658836	P	phosphate signaling complex protein PhoU		PRL2025_0066	-1.44095	6.08565	0.000495191	0.00776344	V	LD-carboxypeptidase
								PRL2024-pl2_23	-1.26248	5.73993	0.000391366	0.0101947	S	PTS sugar transporter subunit IIC		PRL2025_1598	-1.45674	3.92635	0.00142625	0.016743	M	bacteriocin secretion accessory protein
								PRL2024_1085	-1.26282	3.59941	0.00171008	0.0280473	-	hypothetical protein		PRL2025_1906	-1.47176	2.81418	0.00586933	0.0486906	S	hypothetical protein
								PRL2024_0318	-1.28403	3.60432	0.00141438	0.0258009	-	metal-dependent phosphohydrolase		PRL2025_1465	-1.4824	4.42769	0.00080315	0.0110404	S	ComEC/Rec2 family competence protein
								PRL2024_2150	-1.3061	3.11028	0.00213236	0.0328319	L	phage replisome organiser protein		PRL2025_0279	-1.50208	8.8365	0.000200854	0.00414151	E	amino acid ABC transporter substrate-binding protein
								PRL2024_1057	-1.34175	9.17831	8.24818e-05	0.00305793	H	1-phosphofructokinase		PRL2025_0716	-1.50229	5.34479	0.000366524	0.00649809	P	divalent metal cation transporter
								PRL2024-pl2_28	-1.34484	4.54477	0.000400361	0.0103065	L	group II intron reverse transcriptase/maturase		PRL2025_1473	-1.52678	5.77726	0.000243488	0.00486206	S	ABC transporter permease
								PRL2024_2160	-1.35439	2.89313	0.0014501	0.0258009	S	helix-turn-helix transcriptional regulator		PRL2025_0991	-1.52973	4.38406	0.000472543	0.0075329	L	ISL3 family transposase
								PRL2024-pl2_16	-1.35809	3.82031	0.000641271	0.0148103	-	bacteriocin immunity protein		PRL2025_0090	-1.5313	11.2854	0.000145409	0.00337295	H	ketopantoate reductase family protein
								PRL2024_1847	-1.37844	5.81004	0.000112437	0.00378159	C	LutB/LldF family L-lactate oxidation iron-sulfur protein		PRL2025_0004	-1.54363	2.75104	0.00359196	0.0346141	S	hypothetical protein
								PRL2024_0256	-1.38216	5.64585	0.000109678	0.00373609	F	PTS-dependent dihydroxyacetone kinase phosphotransferase subunit DhaM		PRL2025_0280	-1.57133	10.7242	9.91894e-05	0.00252631	Q	AMP-binding protein
								PRL2024_1850	-1.40757	6.66227	5.2477e-05	0.00217862	-	hypothetical protein		PRL2025_0535	-1.59077	5.98234	0.000140619	0.00334824	S	VIT1/CCC1 transporter family protein
								PRL2024_1848	-1.41443	5.56414	8.69123e-05	0.00307901	S	LUD domain-containing protein		PRL2025_0415	-1.59787	4.06041	0.000402338	0.00692847	K	GNAT family N-acetyltransferase
								PRL2024_0704	-1.41691	6.00994	5.82975e-05	0.00238302	H	glucose-1-phosphate adenylyltransferase		PRL2025_0416	-1.60467	5.44744	0.000148945	0.0034042	T	HAMP domain-containing histidine kinase
								PRL2024_2529	-1.41714	4.04873	0.000314405	0.0086121	-	hypothetical protein		PRL2025_1764	-1.61382	2.36401	0.00604764	0.0490272	F	tRNA adenosine(34) deaminase TadA
								PRL2024_0255	-1.41991	6.52166	4.95296e-05	0.00214099	F	dihydroxyacetone kinase subunit L		PRL2025_1289	-1.62484	3.56801	0.000655688	0.0097175	L	Y-family DNA polymerase
								PRL2024_1500	-1.42352	4.16474	0.000196193	0.00598405	G	collagen-like protein		PRL2025_1219	-1.66513	6.13418	6.38395e-05	0.00172188	T	histidine kinase
								PRL2024_2133	-1.42627	2.65619	0.00118856	0.0227195	-	hypothetical protein		PRL2025_1666	-1.67695	6.94558	4.70977e-05	0.0013537	-	hypothetical protein
								PRL2024_2567	-1.46704	3.68219	0.000295585	0.00839516	-	hypothetical protein		PRL2025_0281	-1.67973	9.77963	3.40812e-05	0.0010958	F	NUDIX domain-containing protein
								PRL2024_2549	-1.50234	7.91563	1.30244e-05	0.000692114	K	Crp/Fnr family transcriptional regulator		PRL2025_0857	-1.70468	5.47842	5.50903e-05	0.00151458	E	cobalamin-independent methionine synthase II family protein
								PRL2024_0822	-1.51374	6.20663	1.71046e-05	0.000844459	C	FAD-dependent oxidoreductase		PRL2025_1592	-1.72282	3.47747	0.000407514	0.00692847	-	hypothetical protein
								PRL2024-pl4_38	-1.51729	3.33349	0.000208722	0.00623119	M	large-conductance mechanosensitive channel protein MscL		PRL2025_1248	-1.73256	5.87306	3.88784e-05	0.00118955	E	amino acid permease
								PRL2024_2479	-1.52738	11.9706	7.66663e-06	0.000476839	J	30S ribosomal protein S6		PRL2025_1216	-1.73588	3.88742	0.000182134	0.00383899	E	urocanate hydratase
								PRL2024_2251	-1.574	4.27245	3.39634e-05	0.00160837	G	glycoside-pentoside-hexuronide (GPH):cation symporter		PRL2025_1654	-1.73713	2.81723	0.00097642	0.0123485	-	ABC transporter permease
								PRL2024_2149	-1.58397	3.27638	0.000198192	0.00598405	S	ATP-binding protein		PRL2025_1472	-1.7397	5.56162	3.83856e-05	0.00118955	V	ABC transporter ATP-binding protein
								PRL2024_0677	-1.65183	6.53941	2.76982e-06	0.000223013	C	citrate synthase		PRL2025_0407	-1.77872	3.02195	0.000542232	0.00829527	F	NUDIX hydrolase
								PRL2024-pl4_35	-1.66636	8.45392	1.3335e-06	0.000122176	G	lactose-specific PTS transporter subunit EIIC		PRL2025_1213	-1.7893	3.36168	0.000229075	0.00467263	P	ABC transporter permease subunit
								PRL2024_2156	-1.66686	3.46609	6.02514e-05	0.00242558	-	aspartate ammonia-lyase		PRL2025_0441	-1.81794	4.50563	4.1033e-05	0.00123555	E	N-acetyl-gamma-glutamyl-phosphate reductase
								PRL2024_2159	-1.68021	4.36029	8.51884e-06	0.000492055	K	phage antirepressor KilAC domain-containing protein		PRL2025_1398	-1.82593	4.96149	2.37735e-05	0.000835156	E	transporter substrate-binding domain-containing protein
								PRL2024_1574	-1.68309	7.01855	1.48198e-06	0.000131254	G	family 1 glycosylhydrolase		PRL2025_1865	-1.82707	3.39586	0.000168532	0.00363301	E	MFS transporter
								PRL2024_1128	-1.75597	1.57586	0.0031975	0.0432987	-	hypothetical protein		PRL2025_1229	-1.86922	2.06901	0.00239254	0.0250902	-	hypothetical protein
								PRL2024_1131	-1.76605	2.269	0.000606171	0.0142531	S	DNA methylase		PRL2025_0679	-1.88316	1.9625	0.00415829	0.0384794	S	hypothetical protein
								PRL2024_2552	-1.77788	4.60445	2.57152e-06	0.000213516	-	hypothetical protein		PRL2025_1775	-1.88529	2.38016	0.000853376	0.0115632	V	CPBP family intramembrane metalloprotease
								PRL2024_2129	-1.78076	1.58963	0.00241557	0.0356565	-	hypothetical protein		PRL2025_0282	-1.88589	8.20765	4.10875e-06	0.000173207	E	MFS transporter
								PRL2024_0030	-1.82	1.89376	0.00076448	0.0162498	-	hypothetical protein		PRL2025_0443	-1.89537	5.05799	1.18944e-05	0.000451274	E	acetylglutamate kinase
								PRL2024_0257	-1.82759	6.27752	2.85741e-07	3.79607e-05	U	aquaporin family protein		PRL2025_0962	-1.92063	2.60575	0.000518811	0.00806708	L	CRISPR-associated endonuclease Cas2
								PRL2024-pl4_36	-1.83146	7.52177	1.56488e-07	2.59868e-05	G	6-phospho-beta-galactosidase		PRL2025_1655	-1.92378	2.3136	0.000910143	0.0119899	V	ABC transporter ATP-binding protein
								PRL2024_0044	-1.91172	0.979988	0.00372292	0.0468806	-	XRE family transcriptional regulator		PRL2025_0439	-1.92415	7.87256	2.91023e-06	0.00012547	S	carbon-nitrogen family hydrolase
								PRL2024_0918	-1.9391	5.4031	1.02251e-07	1.81121e-05	-	hypothetical protein		PRL2025_0337	-1.93246	9.29372	2.27184e-06	0.000102611	E	PatB family C-S lyase
								PRL2024_2551	-1.9404	7.18414	4.11479e-08	8.40999e-06	T	universal stress protein		PRL2025_0763	-1.93651	2.45276	0.000802602	0.0110404	L	IS3 family transposase
								PRL2024_2550	-1.94434	8.27175	2.4405e-08	5.40367e-06	E	MFS transporter		PRL2025_0442	-1.95771	5.37144	5.09198e-06	0.000201239	E	bifunctional ornithine acetyltransferase/N-acetylglutamate synthase
								PRL2024_2158	-2.0252	2.73411	1.40726e-05	0.000719054	-	transcriptional regulator		PRL2025_1209	-1.96574	1.7414	0.00562239	0.0476146	S	biotin transporter BioY
								PRL2024-pl4_37	-2.09508	7.64962	2.80411e-09	1.06436e-06	G	aldose 1-epimerase family protein		PRL2025_1767	-1.96601	7.09938	2.08417e-06	9.88417e-05	S	YeeE/YedE family protein
								PRL2024_2565	-2.15101	1.79828	0.000119853	0.00398061	-	LacI family DNA-binding transcriptional regulator		PRL2025_0537	-1.96696	9.87386	1.51187e-06	7.42793e-05	E	amidohydrolase
								PRL2024_0920	-2.16601	5.18204	7.4964e-09	2.21311e-06	D	FtsW/RodA/SpoVE family cell cycle protein		PRL2025_1868	-1.97124	1.87822	0.00381737	0.035978	-	hypothetical protein
								PRL2024_0921	-2.16911	8.91175	5.5354e-10	3.67689e-07	K	LCP family protein		PRL2025_0173	-1.98325	3.61847	4.88265e-05	0.00138245	P	ATP-binding cassette domain-containing protein
								PRL2024_0339	-2.18288	1.76679	3.78105e-05	0.00173211	-	hypothetical protein		PRL2025_1669	-1.98979	2.66366	0.000321201	0.0059157	-	hypothetical protein
								PRL2024_2128	-2.26946	2.36854	5.64941e-06	0.000395012	-	hypothetical protein		PRL2025_1260	-1.99949	7.84371	1.28728e-06	6.59989e-05	H	uroporphyrinogen decarboxylase
								PRL2024_0919	-2.30006	8.82209	5.89726e-11	5.22301e-08	D	FtsW/RodA/SpoVE family cell cycle protein		PRL2025_1766	-2.00002	2.93923	0.000166764	0.00363301	O	sulfurtransferase TusA family protein
								PRL2024_0043	-2.31474	1.42433	0.00065642	0.0149069	-	hypothetical protein		PRL2025_0429	-2.00785	10.2213	9.34382e-07	4.92367e-05	K	LysR family transcriptional regulator
								PRL2024_0041	-2.38256	2.43263	3.05303e-06	0.000231768	K	helix-turn-helix transcriptional regulator		PRL2025_1262	-2.02248	2.58648	0.000459102	0.00744373	S	SWEET family sugar transporter
								PRL2024_2134	-2.3875	2.17981	8.25028e-06	0.000490087	S	DNA methylase		PRL2025_1763	-2.02973	2.03582	0.000970608	0.0123485	-	hypothetical protein
								PRL2024_2145	-2.41903	1.49349	0.000342306	0.00910438	-	hypothetical protein		PRL2025_1290	-2.04034	4.47595	6.70806e-06	0.000259698	-	EbhA
								PRL2024_2152	-2.42993	1.31111	0.000188975	0.00590714	S	translation initiation factor		PRL2025_1210	-2.09267	4.24245	4.69994e-06	0.000193822	P	ABC transporter permease
								PRL2024_2566	-2.4871	2.23741	1.4026e-05	0.000719054	S	Rha family transcriptional regulator		PRL2025_1221	-2.11755	5.70903	6.86231e-07	3.82877e-05	V	ABC transporter ATP-binding protein
								PRL2024_1120	-2.76803	1.58007	3.4504e-05	0.00160837	-	hypothetical protein		PRL2025_1829	-2.13442	2.66637	0.000145799	0.00337295	L	IS30 family transposase
								PRL2024_1532	-2.8026	0.953931	0.00203518	0.0316227	S	translation initiation factor		PRL2025_0636	-2.17137	6.6209	2.28794e-07	1.60749e-05	P	ethanolamine utilization protein EutJ
								PRL2024_1530	-2.92286	1.23386	8.40154e-05	0.00305793	S	helix-turn-helix domain-containing protein		PRL2025_1468	-2.22341	3.30869	1.47865e-05	0.000539422	-	hypothetical protein
								PRL2024_1528	-2.95563	1.31118	8.40154e-05	0.00305793	-	RUS		PRL2025_1375	-2.25236	9.08659	5.18998e-08	4.47518e-06	K	redox-sensing transcriptional repressor Rex
								PRL2024_2154	-2.96293	1.00802	0.000254043	0.00733687	-	hypothetical protein		PRL2025_0338	-2.31114	5.30165	1.22855e-07	9.32226e-06	-	hypothetical protein
								PRL2024_2125	-3.15851	2.44373	1.17219e-08	2.83137e-06	-	hypothetical protein		PRL2025_1257	-2.33652	7.66909	2.39705e-08	2.52622e-06	P	amino acid ABC transporter permease
								PRL2024_1517	-3.38232	0.422978	0.00185721	0.0295485	-	hypothetical protein		PRL2025_0444	-2.34615	5.31194	7.37955e-08	6.08652e-06	E	acetylornithine transaminase
								PRL2024_1531	-3.67361	0.588003	0.00143318	0.0258009	L	single-stranded DNA-binding protein		PRL2025_1765	-2.34927	5.00538	1.22127e-07	9.32226e-06	L	single-stranded DNA-binding protein
																PRL2025_0257	-2.38647	7.88487	1.16645e-08	1.38297e-06	U	ECF transporter S component
																PRL2025_0171	-2.40877	2.17988	0.000165054	0.00363301	P	ATP-binding cassette domain-containing protein
																PRL2025_1259	-2.50604	7.72224	2.77475e-09	3.75978e-07	E	transporter substrate-binding domain-containing protein
																PRL2025_1173	-2.51287	8.55943	1.96664e-09	2.86978e-07	C	aconitate hydratase AcnA
																PRL2025_0258	-2.54268	7.71796	1.61936e-09	2.55993e-07	I	phosphatase PAP2 family protein
																PRL2025_0440	-2.56182	8.46088	1.06777e-09	2.02555e-07	E	pyridoxal phosphate-dependent aminotransferase
																PRL2025_0409	-2.5628	1.77059	0.000313629	0.00584704	H	AAA family ATPase
																PRL2025_1376	-2.57272	9.32497	7.90955e-10	1.66716e-07	T	gamma-glutamyl-gamma-aminobutyrate hydrolase family protein
																PRL2025_1223	-2.63904	2.18782	2.98965e-05	0.000994977	-	hypothetical protein
																PRL2025_1218	-2.6439	4.26724	1.90404e-08	2.12468e-06	K	response regulator
																PRL2025_1258	-2.69818	6.9411	2.99396e-10	7.09942e-08	P	amino acid ABC transporter permease
																PRL2025_1583	-2.88853	1.98834	2.81946e-05	0.000955092	-	LPXTG cell wall anchor domain-containing protein
																PRL2025_1220	-2.97924	4.16813	1.20208e-09	2.07304e-07	V	ABC transporter permease
																PRL2025_1215	-2.99147	2.48716	2.19296e-06	0.000101465	S	hypothetical protein
																PRL2025_1256	-3.01614	6.52182	6.39562e-12	2.4265e-09	E	amino acid ABC transporter ATP-binding protein
																PRL2025_1212	-3.04662	3.53032	9.07933e-09	1.14823e-06	M	ABC transporter permease subunit
																PRL2025_0759	-3.07987	2.67337	4.19925e-07	2.74689e-05	P	extracellular solute-binding protein
																PRL2025_1172	-3.32156	7.45607	3.45781e-14	3.27973e-11	C	citrate synthase
																PRL2025_1253	-3.38415	3.88938	9.25795e-11	2.92706e-08	L	IS3 family transposase
																PRL2025_1171	-3.62489	7.03829	6.29483e-16	1.19413e-12	C	NADP-dependent isocitrate dehydrogenase
																PRL2025_1214	-3.78289	3.78119	3.88782e-12	2.1608e-09	E	aromatic amino acid lyase
																PRL2025_1615	-5.1307	0.628132	0.000792443	0.0110404	-	hypothetical protein
